# Supplementary material for: In Silico HCT116 Human Colon Cancer Cell-Based Models En Route to the Discovery of Lead-Like Anticancer Drugs
Source: Biomolecules. 2018 Jul 17;8(3):56. doi: 10.3390/biom8030056 (PMC6164384; doi:10.3390/biom8030056)
Supplement: Supplementary file 1 [file biomolecules-08-00056-s001.zip]

Archive with 1 entries (1 files):
- biomolecules-321595-SI.xlsx
