# Supplementary material for: In Silico HCT116 Human Colon Cancer Cell-Based Models En Route to the Discovery of Lead-Like Anticancer Drugs
Source: Biomolecules. 2018 Jul 17;8(3):56. doi: 10.3390/biom8030056 (PMC6164384; doi:10.3390/biom8030056)
Supplement: Supplementary file 1 [file biomolecules-08-00056-s001.zip › biomolecules-321595-SI.xlsx]

## Sheet: Table of Contents
	In Silico HCT116 human colon cancer cell-Based Models En Route to the Discovery of Lead-Like Anticancer drugs
	Sara Cruz,1 Sofia E. Gomes,2 Pedro M. Borralho,2 Cecília M. P. Rodrigues,2 Susana P. Gaudêncio,1, 3 Florbela Pereira*,1
	1 Sara Cruz ORCID, Dr. Susana P. Gaudêncio Dr. F. Pereira
	LAQV-REQUIMTE, Departamento de Química, Faculdade de Ciências e Tecnologia, Universidade Nova de Lisboa
	2829-516, Caparica, Portugal
	2 Dr. Sofia E. Gomes, Dr. Pedro M. Borralho, Prof. Cecilia M. P. Rodrigues
	Research Institute for Medicines (iMed.ULisboa), Faculty of Pharmacy, Universidade de Lisboa, 1964-003 Lisboa, Portugal
	3 Dr. Susana P. Gaudêncio
	UCIBIO-REQUIMTE, Department of Chemistry and Department of Life Sciences, Faculty of Science and Technology, Universidade NOVA de Lisboa
	2829-516 Caparica, Portugal
	* Author to whom correspondence should be addressed; E-Mail: florbela.pereira@fct.unl.pt
	Table of contents:
	Table S1. Training set, SMILES string, the corresponding experimental and predicted activities against HCT116 for approach A.
	Table S2. Test set, SMILES string, the corresponding experimental and predicted activities against HCT116 for approach A.
	Table S3. External test set 2, SMILES string, the corresponding experimental and predicted activities against HCT116 for approach A.
	Table S4. Training set, code, type and the actinomycete genus of the samples comprising the data set, the corresponding experimental and predicted activity classes against HCT116 for approach B.
	Table S5. Test set, code, type and the actinomycete genus of the samples comprising the data set, the corresponding experimental and predicted activity classes against HCT116 for approach B.
	Table S6. External test set 2, code, type and the actinomycete genus of the samples comprising the data set, the corresponding experimental and predicted activity classes against HCT116 for approach B.

## Sheet: Table S1 
	Table S1. Training set, the corresponding experimental and predicted activities against HCT116 for approach A.
	Source			BIBLIOGRAPHY				pIC50
	Name	ID	IC50(M)	Authors, Journal	Year	Volume	1st Page	Experimental	Prediction
	Literature	8518	1.40363e-06	J. Am. Chem. Soc.	1991	113	4682	5.85275	5.29485
	Literature	11089	1.50262e-05	J. Antibiot.	1993	46	679	4.82315	5.61469
	Literature	11358	9.11947e-09	J. Antibiot.	1993	46	1082	8.04003	5.39983
	Literature	19915	3.37365e-05	Tetrahedron	1998	54	13459	4.4719	4.70167
	Literature	21098	9.75045e-05	Tetrahedron	1998	54	13459	4.01098	4.82516
	Literature	24591	2.88065e-05	Phytochemistry	2006	67	1826	4.54051	4.75012
	Literature	24606	3.15751e-05	Phytochemistry	2006	67	1826	4.50065	4.94216
	Literature	24610	2.17895e-05	Phytochemistry	2006	67	1826	4.66175	4.7597
	Literature	28086	1.1e-05	J. Org. Chem.	2003	68	8767	4.95861	5.47163
	Literature	28643	1.56993e-06	J. Nat. Prod._x000D_ 67 (2004) 1374-82	2004	67	1374	5.80412	5.50733
	Literature	30662	7.4e-07	Tetrahedron Lett.	2006	47	3387	6.13077	5.39463
	Literature	31949	1.1e-05	J. Nat. Prod.	2007	70	1321	4.95861	4.91177
	Literature	31950	0.00015	J. Nat. Prod.	2007	70	1321	3.82391	4.56607
	Literature	31951	0.00015	J. Nat. Prod.	2007	70	1321	3.82391	4.92565
	Literature	51166	3.07689e-06	J. Org. Chem.	2003	68		5.51189	5.13187
	ZINC	CHEMBL101477	1.03e-08	Bioorg. Med. Chem. Lett.	1997	7	3057	7.98716	6.94927
	ZINC	CHEMBL1023	0.000268696					3.57074	4.88479
	ZINC	CHEMBL102714	0.000258379					3.58774	5.38018
	ZINC	CHEMBL102888	9.4e-07	Bioorg. Med. Chem. Lett.	2004	14	3057	6.02687	5.69433
	ZINC	CHEMBL103054	9.1e-07	Bioorg. Med. Chem. Lett.	2004	14	3057	6.04096	6.11681
	ZINC	CHEMBL103334	1.83e-06	Bioorg. Med. Chem. Lett.	2004	14	3057	5.73755	6.09821
	ZINC	CHEMBL103667	0.000324662					3.48857	5.66073
	ZINC	CHEMBL104148	1.12e-08	Bioorg. Med. Chem. Lett.	2001	11	3073	7.95078	7.2648
	ZINC	CHEMBL104408	1.25e-06	Bioorg. Med. Chem. Lett.	2004	14	3057	5.90309	5.71241
	ZINC	CHEMBL104941	3.6e-07	Bioorg. Med. Chem. Lett.	2004	14	3057	6.4437	5.91013
	ZINC	CHEMBL105442	6.81264e-06					5.16668	5.47515
	ZINC	CHEMBL106389	3.2e-09	Bioorg. Med. Chem. Lett.	2001	11	3073	8.49485	6.20009
	ZINC	CHEMBL106439	3.7e-07	Bioorg. Med. Chem. Lett.	2004	14	3057	6.4318	6.02429
	ZINC	CHEMBL1075789	8e-08	J. Nat. Prod.	2009	72	1969	7.09691	5.73261
	ZINC	CHEMBL1076825	2.19e-06	J. Nat. Prod.	2010	73	7	5.65956	5.53179
	ZINC	CHEMBL1076840	1.6e-06	J. Nat. Prod.	2010	73	7	5.79588	5.44634
	ZINC	CHEMBL1077080	8.61749e-06	J. Nat. Prod.	2011	74	2472	5.06462	4.99359
	ZINC	CHEMBL1077182	0.0001	Bioorg. Med. Chem. Lett.	2010	20	2038	4	4.36959
	ZINC	CHEMBL1077184	0.0001	Bioorg. Med. Chem. Lett.	2010	20	2038	4	4.33875
	ZINC	CHEMBL1077204	3e-08	Bioorg. Med. Chem. Lett.	2010	20	1491	7.52288	7.52307
	ZINC	CHEMBL1077259	5.7e-06	Bioorg. Med. Chem. Lett.	2010	20	2021	5.24413	5.57433
	ZINC	CHEMBL1077357	1.8e-06	Bioorg. Med. Chem. Lett.	2010	20	1491	5.74473	6.40642
	ZINC	CHEMBL1077383	5.9e-09	J. Med. Chem.	2009	52	6163	8.22915	6.81861
	ZINC	CHEMBL1077389	1.094e-06	J. Med. Chem.	2009	52	6163	5.96098	6.47225
	ZINC	CHEMBL1077563	0.0001	J. Nat. Prod.	2009	72	1888	4	4.90572
	ZINC	CHEMBL1077604	8.8e-06	J. Nat. Prod.	2009	72	1879	5.05552	5.00306
	ZINC	CHEMBL1078126	2.5e-05	J. Nat. Prod.	2009	72	1643	4.60206	4.45641
	ZINC	CHEMBL1078142	0.0001	J. Nat. Prod.	2009	72	1888	4	5.83223
	ZINC	CHEMBL1078204	5.9e-06	J. Nat. Prod.	2013	76	1737	5.22915	4.22093
	ZINC	CHEMBL1078221	4.38e-06	J. Nat. Prod.	2009	72	1643	5.35853	4.93975
	ZINC	CHEMBL1078315	2.5e-05	J. Nat. Prod.	2009	72	1643	4.60206	5.31625
	ZINC	CHEMBL1078316	1.334e-05	J. Nat. Prod.	2009	72	1643	4.87484	4.9312
	ZINC	CHEMBL1078317	2.5e-05	J. Nat. Prod.	2009	72	1643	4.60206	4.69418
	ZINC	CHEMBL1078318	1.773e-05	J. Nat. Prod.	2009	72	1643	4.75129	4.85704
	ZINC	CHEMBL1078319	2.126e-05	J. Nat. Prod.	2009	72	1643	4.67244	5.15656
	ChEMBL	CHEMBL1078389	1.069e-05	J. Nat. Prod.	2009	72	1888	4.97102	4.92185
	ZINC	CHEMBL1078572	1.3e-07	Bioorg. Med. Chem. Lett.	2010	20	1491	6.88606	6.3353
	ZINC	CHEMBL1078573	1.5e-06	Bioorg. Med. Chem. Lett.	2010	20	1491	5.82391	6.31579
	ZINC	CHEMBL1078690	4e-08	Bioorg. Med. Chem. Lett.	2010	20	1491	7.39794	6.50699
	ZINC	CHEMBL1078692	3.2e-07	Bioorg. Med. Chem. Lett.	2010	20	1491	6.49485	6.50565
	ZINC	CHEMBL1078774	1.9e-08	Bioorg. Med. Chem. Lett.	2010	20	1491	7.72125	6.61118
	ZINC	CHEMBL1078893	2.6e-07	Bioorg. Med. Chem. Lett.	2010	20	1491	6.58503	6.05954
	ZINC	CHEMBL1078894	9.7e-07	Bioorg. Med. Chem. Lett.	2010	20	1491	6.01323	6.29501
	ZINC	CHEMBL1078997	1e-05	Bioorg. Med. Chem. Lett.	2010	20	1491	5	6.2365
	ZINC	CHEMBL1078998	2e-08	Bioorg. Med. Chem. Lett.	2010	20	1491	7.69897	6.53866
	ZINC	CHEMBL1079033	1.48708e-05	J. Nat. Prod.	2013	76	287	4.82767	4.98289
	ZINC	CHEMBL1079127	8e-07	J. Nat. Prod.	2009	72	1686	6.09691	5.86255
	ZINC	CHEMBL1079130	1e-06	J. Nat. Prod.	2009	72	1686	6	5.86404
	ZINC	CHEMBL1079328	5.9e-06	J. Med. Chem.	2009	52	6209	5.22915	4.67772
	ZINC	CHEMBL1080077	2.5e-05	J. Nat. Prod.	2009	72	1643	4.60206	4.78034
	ZINC	CHEMBL1080280	1.071e-05	Bioorg. Med. Chem. Lett.	2010	20	3409	4.97021	5.02518
	ZINC	CHEMBL1080762	1.108e-06	J. Med. Chem.	2009	52	6163	5.95546	6.71207
	ZINC	CHEMBL1080792	2.5e-05	J. Nat. Prod.	2009	72	1643	4.60206	5.29212
	ZINC	CHEMBL1081516	2.5e-05	J. Nat. Prod.	2009	72	1643	4.60206	4.63629
	ZINC	CHEMBL1081673	5.4e-08	J. Med. Chem.	2009	52	6163	7.26761	6.6107
	ZINC	CHEMBL1081854	1.88e-07	J. Med. Chem.	2009	52	6163	6.72584	6.47027
	ZINC	CHEMBL1082248	3e-09	Bioorg. Med. Chem. Lett.	2010	20	1491	8.52288	7.44148
	ZINC	CHEMBL1082249	7e-09	Bioorg. Med. Chem. Lett.	2010	20	1491	8.1549	7.51552
	ZINC	CHEMBL1083086	6e-07	Bioorg. Med. Chem. Lett.	2010	20	3314	6.22185	5.63754
	ZINC	CHEMBL1083439	1.58e-06	Bioorg. Med. Chem. Lett.	2010	20	3314	5.80134	5.83082
	ZINC	CHEMBL1083517	2.9e-08	Bioorg. Med. Chem. Lett.	2010	20	1491	7.5376	7.31928
	ZINC	CHEMBL1083521	5.8e-07	Bioorg. Med. Chem. Lett.	2010	20	1491	6.23657	6.99055
	ZINC	CHEMBL1083829	1e-05	Bioorg. Med. Chem. Lett.	2010	20	1491	5	6.53664
	ZINC	CHEMBL1083836	8e-09	Bioorg. Med. Chem. Lett.	2010	20	1491	8.09691	7.4883
	ZINC	CHEMBL1084115	1.3e-07	Bioorg. Med. Chem. Lett.	2010	20	1491	6.88606	6.9996
	ZINC	CHEMBL1084116	8.8e-07	Bioorg. Med. Chem. Lett.	2010	20	1491	6.05552	6.65261
	ZINC	CHEMBL1084143	4e-09	Bioorg. Med. Chem. Lett.	2010	20	1491	8.39794	7.68381
	ZINC	CHEMBL1084342	1.33e-06	Bioorg. Med. Chem. Lett.	2010	20	3314	5.87615	5.58441
	ZINC	CHEMBL1084390	1e-05	Bioorg. Med. Chem. Lett.	2010	20	1491	5	6.18571
	ZINC	CHEMBL1084391	1.6e-06	Bioorg. Med. Chem. Lett.	2010	20	1491	5.79588	6.48465
	ZINC	CHEMBL1084431	2.3e-08	Bioorg. Med. Chem. Lett.	2010	20	1491	7.63827	6.57031
	ZINC	CHEMBL1084624	3.52e-06	Bioorg. Med. Chem. Lett.	2010	20	3314	5.45346	5.93933
	ZINC	CHEMBL1084678	2.8e-08	Bioorg. Med. Chem. Lett.	2010	20	1491	7.55284	7.75904
	ZINC	CHEMBL1084935	2.8e-08	Bioorg. Med. Chem. Lett.	2010	20	1491	7.55284	7.65938
	ZINC	CHEMBL1085422	2.192e-05	Bioorg. Med. Chem. Lett.	2010	20	2038	4.65916	4.1179
	ZINC	CHEMBL108551	1.7e-07	Bioorg. Med. Chem. Lett.	2004	14	3217	6.76955	6.16063
	ZINC	CHEMBL1085666	4e-09	Bioorg. Med. Chem. Lett.	2010	20	1491	8.39794	7.3493
	ZINC	CHEMBL1085712	1.52e-05	Bioorg. Med. Chem. Lett.	2010	20	3409	4.81816	4.89657
	ZINC	CHEMBL1085714	1.346e-05	Bioorg. Med. Chem. Lett.	2010	20	3409	4.87095	4.95275
	ZINC	CHEMBL1085715	0.0001	Bioorg. Med. Chem. Lett.	2010	20	3409	4	4.42063
	ZINC	CHEMBL1085716	3.84e-06	Bioorg. Med. Chem. Lett.	2010	20	3409	5.41567	5.02536
	ZINC	CHEMBL1085717	0.0001	Bioorg. Med. Chem. Lett.	2010	20	3409	4	4.65988
	ZINC	CHEMBL1085718	4.3e-06	Bioorg. Med. Chem. Lett.	2010	20	3409	5.36653	5.00072
	ZINC	CHEMBL1085719	0.0001	Bioorg. Med. Chem. Lett.	2010	20	3409	4	4.4616
	ZINC	CHEMBL1085895	1.1e-08	Bioorg. Med. Chem. Lett.	2010	20	1491	7.95861	7.38597
	ZINC	CHEMBL1086409	1.9e-07	Bioorg. Med. Chem. Lett.	2010	20	1491	6.72125	7.9172
	ZINC	CHEMBL1086410	5e-09	Bioorg. Med. Chem. Lett.	2010	20	1491	8.30103	7.31885
	ZINC	CHEMBL1088740	8.4e-07	Bioorg. Med. Chem. Lett.	2010	20	1491	6.07572	6.45631
	ZINC	CHEMBL1088928	9.4e-06	Bioorg. Med. Chem.	2010	18	2664	5.02687	5.06976
	ZINC	CHEMBL1088949	4.2e-08	Bioorg. Med. Chem. Lett.	2011	21	4909	7.37675	7.12748
	ZINC	CHEMBL1089050	3.7e-07	Bioorg. Med. Chem. Lett.	2010	20	1491	6.4318	6.32096
	ZINC	CHEMBL1089343	5.6e-09	J. Med. Chem.	2010	53	2952	8.25181	7.57227
	ZINC	CHEMBL1089359	2.7e-08	J. Med. Chem.	2010	53	2952	7.56864	7.95718
	ZINC	CHEMBL1089393	1.4e-06	Bioorg. Med. Chem. Lett.	2010	20	1491	5.85387	6.00794
	ZINC	CHEMBL1089700	1e-09	J. Med. Chem.	2010	53	2952	9	7.46961
	ZINC	CHEMBL1089701	1.19e-07	J. Med. Chem.	2010	53	2952	6.92445	7.41719
	ZINC	CHEMBL1089790	4.6e-05	Bioorg. Med. Chem.	2010	18	2664	4.33724	5.27202
	ZINC	CHEMBL1089817	1.78e-05	Bioorg. Med. Chem.	2010	18	2549	4.74958	4.89385
	ZINC	CHEMBL1090330	8.3e-06	Bioorg. Med. Chem.	2010	18	2549	5.08092	5.01595
	ZINC	CHEMBL1090333	6.3e-06	Bioorg. Med. Chem.	2010	18	2549	5.20066	5.04783
	ZINC	CHEMBL1090334	1.88e-05	Bioorg. Med. Chem.	2010	18	2549	4.72584	5.03165
	ZINC	CHEMBL1090335	7.9e-06	Bioorg. Med. Chem.	2010	18	2549	5.10237	4.9791
	ZINC	CHEMBL1090337	3.5e-06	Bioorg. Med. Chem.	2010	18	2549	5.45593	5.02172
	ZINC	CHEMBL1090338	3.5e-06	Bioorg. Med. Chem.	2010	18	2549	5.45593	5.00683
	ZINC	CHEMBL1090340	3.5e-06	Bioorg. Med. Chem.	2010	18	2549	5.45593	5.13932
	ZINC	CHEMBL1090341	1.01e-05	Bioorg. Med. Chem.	2010	18	2549	4.99568	4.99113
	ZINC	CHEMBL1090546	0.0001	Bioorg. Med. Chem.	2010	18	2704	4	4.64078
	ZINC	CHEMBL1090551	0.0001	Bioorg. Med. Chem.	2010	18	2704	4	4.09922
	ZINC	CHEMBL1090656	0.0001	Bioorg. Med. Chem.	2010	18	2704	4	4.6891
	ZINC	CHEMBL1090657	0.0001	Bioorg. Med. Chem.	2010	18	2704	4	4.39966
	ZINC	CHEMBL1090672	1.58e-06	Bioorg. Med. Chem.	2010	18	2664	5.80134	4.90272
	ZINC	CHEMBL1090771	1.87965e-05					4.72592	5.60605
	ZINC	CHEMBL1090849	4e-05	Bioorg. Med. Chem.	2010	18	2704	4.39794	4.1853
	ZINC	CHEMBL1090850	0.0001	Bioorg. Med. Chem.	2010	18	2704	4	4.2052
	ZINC	CHEMBL1090871	0.0001	Bioorg. Med. Chem.	2010	18	2704	4	4.10127
	ZINC	CHEMBL1090872	4e-06	Bioorg. Med. Chem.	2010	18	2704	5.39794	5.17512
	ZINC	CHEMBL1090873	0.0001	Bioorg. Med. Chem.	2010	18	2704	4	4.19438
	ZINC	CHEMBL1091192	2e-06	Bioorg. Med. Chem.	2010	18	2704	5.69897	4.5705
	ZINC	CHEMBL1091193	0.0001	Bioorg. Med. Chem.	2010	18	2704	4	4.66087
	ZINC	CHEMBL1091194	1.6e-05	Bioorg. Med. Chem.	2010	18	2704	4.79588	5.1025
	ZINC	CHEMBL1091869	0.0006	Bioorg. Med. Chem.	2010	18	2664	3.22185	4.53402
	ZINC	CHEMBL1091870	9.2e-05	Bioorg. Med. Chem.	2010	18	2664	4.03621	4.42618
	ZINC	CHEMBL1092159	1.7e-07	Bioorg. Med. Chem. Lett.	2010	20	1491	6.76955	6.1708
	ZINC	CHEMBL1092203	4.6e-05	Bioorg. Med. Chem.	2010	18	2664	4.33724	5.29476
	ZINC	CHEMBL1092207	4.6e-05	Bioorg. Med. Chem.	2010	18	2664	4.33724	5.36879
	ZINC	CHEMBL1092399	1.37e-05	Bioorg. Med. Chem. Lett.	2010	20	5207	4.86328	5.33211
	ZINC	CHEMBL1093051	3.32e-07	J. Med. Chem.	2010	53	2952	6.47886	6.91137
	ZINC	CHEMBL1093053	3.8e-09	J. Med. Chem.	2010	53	2952	8.42022	7.54206
	ZINC	CHEMBL1093087	2.5e-08	Bioorg. Med. Chem. Lett.	2010	20	1491	7.60206	7.26819
	ZINC	CHEMBL1093088	2.4e-08	Bioorg. Med. Chem. Lett.	2010	20	1491	7.61979	7.04619
	ZINC	CHEMBL1093128	2.3e-05	Bioorg. Med. Chem.	2010	18	2664	4.63827	5.18044
	ZINC	CHEMBL1093129	1.7e-05	Bioorg. Med. Chem.	2010	18	2664	4.76955	5.30153
	ZINC	CHEMBL1093335	1.43e-07	J. Med. Chem.	2010	53	2952	6.84466	8.28575
	ZINC	CHEMBL1093351	5.2e-09	J. Med. Chem.	2010	53	2952	8.284	8.32679
	ZINC	CHEMBL1093362	4.2e-08	J. Med. Chem.	2010	53	2952	7.37675	7.18793
	ZINC	CHEMBL1094041	6.9e-09	J. Med. Chem.	2010	53	2952	8.16115	7.04909
	ZINC	CHEMBL1094042	9e-10	J. Med. Chem.	2010	53	2952	9.04576	7.93422
	ZINC	CHEMBL1094276	4.527e-05	Eur. J. Med. Chem.	2010	45	1453	4.34419	4.48692
	ZINC	CHEMBL1094277	3.456e-05	Eur. J. Med. Chem.	2010	45	1453	4.46143	4.71667
	ZINC	CHEMBL1094304	4.1e-06	Eur. J. Med. Chem.	2013	61	61	5.38722	5.07045
	ZINC	CHEMBL1094408	2.5e-08	J. Med. Chem.	2010	53	3532	7.60206	6.93973
	ZINC	CHEMBL1094597	2.627e-05	Eur. J. Med. Chem.	2010	45	1453	4.58054	4.63264
	ZINC	CHEMBL109480	1.45e-07	J. Med. Chem.	2011	54	7206	6.83863	5.93482
	ZINC	CHEMBL1095030	5.3e-05	Eur. J. Med. Chem.	2010	45	1833	4.27572	4.82873
	ZINC	CHEMBL109527	7.8e-07	Bioorg. Med. Chem. Lett.	2004	14	3217	6.10791	5.91614
	ZINC	CHEMBL1095348	7.811e-05	Bioorg. Med. Chem. Lett.	2010	20	7110	4.10729	5.36082
	ZINC	CHEMBL1095485	3.1e-05	Eur. J. Med. Chem.	2010	45	1833	4.50864	4.65776
	ZINC	CHEMBL1096002	1.9e-08	Bioorg. Med. Chem. Lett.	2010	20	1491	7.72125	7.56674
	ZINC	CHEMBL1096003	1e-09	Bioorg. Med. Chem. Lett.	2010	20	1491	9	7.30723
	ChEMBL	CHEMBL109612	7.5e-05	Bioorg. Med. Chem. Lett.	2004	14	325	4.12494	4.56577
	ZINC	CHEMBL1096225	3.98e-09	Eur. J. Med. Chem.	2010	45	1470	8.40012	8.40392
	ZINC	CHEMBL1096227	6.03e-09	Eur. J. Med. Chem.	2010	45	1470	8.21968	8.54059
	ZINC	CHEMBL1096229	5.01e-09	Eur. J. Med. Chem.	2010	45	1470	8.30016	8.53922
	ZINC	CHEMBL1096231	2.29e-09	Eur. J. Med. Chem.	2010	45	1470	8.64016	8.51539
	ZINC	CHEMBL1096232	1e-09	Eur. J. Med. Chem.	2010	45	1470	9	8.73702
	ZINC	CHEMBL1096233	2e-09	Eur. J. Med. Chem.	2010	45	1470	8.69897	8.5101
	ZINC	CHEMBL1096234	1.51e-09	Eur. J. Med. Chem.	2010	45	1470	8.82102	8.50067
	ZINC	CHEMBL1096235	6.03e-09	Eur. J. Med. Chem.	2010	45	1470	8.21968	8.53526
	ZINC	CHEMBL1096236	2e-09	Eur. J. Med. Chem.	2010	45	1470	8.69897	8.60583
	ZINC	CHEMBL1096237	2e-09	Eur. J. Med. Chem.	2010	45	1470	8.69897	8.7715
	ZINC	CHEMBL1096238	1e-09	Eur. J. Med. Chem.	2010	45	1470	9	8.71008
	ZINC	CHEMBL1096239	2.57e-09	Eur. J. Med. Chem.	2010	45	1470	8.59007	8.79152
	ZINC	CHEMBL1096240	9.12e-09	Eur. J. Med. Chem.	2010	45	1470	8.04001	8.03968
	ZINC	CHEMBL1096241	7.9433e-07	Eur. J. Med. Chem.	2010	45	1470	6.1	6.79995
	ZINC	CHEMBL1096242	1.549e-08	Eur. J. Med. Chem.	2010	45	1470	7.80995	7.86642
	ZINC	CHEMBL1096260	8.8e-05	Eur. J. Med. Chem.	2010	45	1453	4.05552	5.38031
	ZINC	CHEMBL1096261	3.804e-05	Eur. J. Med. Chem.	2010	45	1453	4.41976	4.46548
	ZINC	CHEMBL1096262	5e-05	Eur. J. Med. Chem.	2010	45	1453	4.30103	5.26562
	ZINC	CHEMBL1097104	4.5e-06	J. Nat. Prod.	2010	73	998	5.34679	5.23005
	ZINC	CHEMBL1097601	1.761e-05	Eur. J. Med. Chem.	2010	45	1453	4.75424	4.98398
	ZINC	CHEMBL1097935	3.623e-05	Eur. J. Med. Chem.	2010	45	1453	4.44093	4.50314
	ChEMBL	CHEMBL109822	1.71e-05	Bioorg. Med. Chem. Lett.	2004	14	325	4.767	4.8815
	ZINC	CHEMBL1098258	6.2e-08	J. Nat. Prod.	2010	73	734	7.20761	5.13365
	ZINC	CHEMBL111146	3.2e-07	Bioorg. Med. Chem. Lett.	2004	14	3217	6.49485	5.8909
	ZINC	CHEMBL111172	2.3e-06	Bioorg. Med. Chem. Lett.	2004	14	3217	5.63827	5.86836
	ZINC	CHEMBL111733	2.37e-06	Bioorg. Med. Chem. Lett.	2004	14	3217	5.62525	5.90484
	ChEMBL	CHEMBL112834	0.0002	Bioorg. Med. Chem. Lett.	2004	14	325	3.69897	4.73801
	ChEMBL	CHEMBL112896	0.0002	Bioorg. Med. Chem. Lett.	2004	14	325	3.69897	4.20047
	ZINC	CHEMBL112944	3.7e-07	Bioorg. Med. Chem. Lett.	2004	14	3217	6.4318	6.05507
	ChEMBL	CHEMBL112953	3e-05	Bioorg. Med. Chem. Lett.	2004	14	325	4.52288	4.14835
	ChEMBL	CHEMBL113194	4.1e-05	Bioorg. Med. Chem. Lett.	2004	14	325	4.38722	4.8977
	ZINC	CHEMBL114053	3.3e-08	Bioorg. Med. Chem. Lett.	2004	14	343	7.48149	7.0489
	ZINC	CHEMBL11475	1.19e-06	Eur. J. Med. Chem.	2008	43	1206	5.92445	4.63773
	ZINC	CHEMBL115523	0.0001	Bioorg. Med. Chem.	2011	19	3995	4	4.86346
	ZINC	CHEMBL115706	1.95e-07	Bioorg. Med. Chem. Lett.	2004	14	343	6.70997	6.99017
	ZINC	CHEMBL1159657	1.4e-09	J. Med. Chem.	2008	51	7045	8.85387	8.72387
	ZINC	CHEMBL116081	1.6e-07	Bioorg. Med. Chem. Lett.	2004	14	343	6.79588	6.67099
	ZINC	CHEMBL1162993	6.02049e-06	J. Nat. Prod.	1993	56	564	5.22037	5.09672
	ZINC	CHEMBL1163553	2.6e-06	Bioorg. Med. Chem.	2010	18	3925	5.58503	5.39366
	ZINC	CHEMBL1163806	3.6e-06	Bioorg. Med. Chem.	2010	18	3925	5.4437	5.43402
	ZINC	CHEMBL1163886	3.9e-06	Bioorg. Med. Chem.	2010	18	3925	5.40894	5.57121
	ZINC	CHEMBL1163973	2e-06	Bioorg. Med. Chem.	2010	18	3925	5.69897	5.77271
	ZINC	CHEMBL1164335	5e-06	Bioorg. Med. Chem.	2010	18	3925	5.30103	5.53412
	ZINC	CHEMBL1164552	9.4e-07	Bioorg. Med. Chem.	2010	18	8035	6.02687	5.75802
	ZINC	CHEMBL1164847	1.6e-06	Bioorg. Med. Chem.	2010	18	3860	5.79588	5.64823
	ZINC	CHEMBL116510	6.8e-08	Bioorg. Med. Chem. Lett.	2004	14	343	7.16749	7.06357
	ZINC	CHEMBL1165102	3.4e-06	Bioorg. Med. Chem.	2010	18	3925	5.46852	5.51803
	ZINC	CHEMBL1165135	0.0001007	Bioorg. Med. Chem.	2012	20	6724	3.99697	4.60666
	ZINC	CHEMBL1165189	0.000130515	Bioorg. Med. Chem.	2010	18	4524	3.88434	5.55467
	ZINC	CHEMBL1165237	9.2e-05	Bioorg. Med. Chem.	2012	20	6724	4.03621	5.01456
	ZINC	CHEMBL1165443	3.9e-06	Bioorg. Med. Chem.	2010	18	3925	5.40894	5.44442
	ZINC	CHEMBL1165508	1e-05	J. Nat. Prod.	2010	73	1121	5	4.64816
	ZINC	CHEMBL1165580	2.3e-06	Bioorg. Med. Chem.	2010	18	3925	5.63827	5.63585
	ZINC	CHEMBL1165787	9.01762e-05	Bioorg. Med. Chem.	2010	18	4524	4.04491	5.28142
	ZINC	CHEMBL116582	2.4e-08	Bioorg. Med. Chem. Lett.	2004	14	343	7.61979	7.3258
	ZINC	CHEMBL116614	1.6e-05	J. Med. Chem.	1993	36	3437	4.79588	5.42322
	ZINC	CHEMBL116619	2.3e-07	Bioorg. Med. Chem. Lett.	2004	14	343	6.63827	6.91675
	ZINC	CHEMBL116646	6.4e-08	Bioorg. Med. Chem. Lett.	2004	14	343	7.19382	7.04112
	ZINC	CHEMBL116647	1.1e-07	Bioorg. Med. Chem. Lett.	2004	14	343	6.95861	7.22652
	ZINC	CHEMBL1169759	6.89312e-06	Eur. J. Med. Chem.	2010	45	2949	5.16158	5.38272
	ZINC	CHEMBL1169797	2.5e-05	Bioorg. Med. Chem. Lett.	2010	20	3903	4.60206	4.8146
	ZINC	CHEMBL1169840	2.125e-05	J. Nat. Prod.	2010	73	1266	4.67264	4.63025
	ZINC	CHEMBL1169841	7.6e-06	J. Nat. Prod.	2010	73	1266	5.11919	4.85497
	ZINC	CHEMBL1169842	0.0001	J. Nat. Prod.	2010	73	1266	4	5.20845
	ZINC	CHEMBL1169843	2.04e-06	J. Nat. Prod.	2010	73	1266	5.69037	4.43635
	ZINC	CHEMBL1169844	4.295e-05	J. Nat. Prod.	2010	73	1266	4.36704	5.00176
	ZINC	CHEMBL1169845	2.903e-05	J. Nat. Prod.	2010	73	1266	4.53715	4.68214
	ZINC	CHEMBL1169905	2.47e-05	Eur. J. Med. Chem.	2010	45	2912	4.6073	4.73399
	ZINC	CHEMBL1169914	0.0002	Bioorg. Med. Chem. Lett.	2010	20	4273	3.69897	4.86174
	ZINC	CHEMBL1169918	5.15e-05	Bioorg. Med. Chem. Lett.	2010	20	4273	4.28819	4.52955
	ZINC	CHEMBL117	0.0001	Med Chem Res	2011	20	838	4	4.51924
	ZINC	CHEMBL1170019	0.000135	Bioorg. Med. Chem. Lett.	2010	20	4273	3.86967	4.47479
	ZINC	CHEMBL1170020	0.0002	Bioorg. Med. Chem. Lett.	2010	20	4273	3.69897	3.94904
	ZINC	CHEMBL1170103	5e-05	Eur. J. Med. Chem.	2010	45	2912	4.30103	4.88794
	ZINC	CHEMBL1170112	4.919e-05	Bioorg. Med. Chem. Lett.	2010	20	4273	4.30812	4.62569
	ZINC	CHEMBL1170203	3.8e-05	Bioorg. Med. Chem. Lett.	2010	20	4273	4.42022	4.40266
	ZINC	CHEMBL1170204	2.188e-05	Bioorg. Med. Chem. Lett.	2010	20	4273	4.65995	4.66528
	ZINC	CHEMBL1170371	0.0001	Bioorg. Med. Chem. Lett.	2010	20	3903	4	5.04947
	ZINC	CHEMBL1170389	2.485e-05	Bioorg. Med. Chem. Lett.	2010	20	4273	4.60467	4.77719
	ZINC	CHEMBL1170390	1.563e-05	Bioorg. Med. Chem. Lett.	2010	20	4273	4.80604	4.75299
	ZINC	CHEMBL1170815	4.029e-05	Bioorg. Med. Chem. Lett.	2010	20	4273	4.3948	4.56317
	ChEMBL	CHEMBL1171229	0.00015	Bioorg. Med. Chem. Lett.	2010	20	3903	3.82391	4.25931
	ChEMBL	CHEMBL1171231	0.0001	Bioorg. Med. Chem. Lett.	2010	20	3903	4	4.22353
	ZINC	CHEMBL1171393	1.3e-05	Bioorg. Med. Chem. Lett.	2010	20	4273	4.88606	4.98472
	ZINC	CHEMBL1171394	0.0002	Bioorg. Med. Chem. Lett.	2010	20	4273	3.69897	4.95854
	ZINC	CHEMBL1171517	0.0002	Bioorg. Med. Chem. Lett.	2010	20	4273	3.69897	4.19889
	ZINC	CHEMBL1171583	4e-06	Bioorg. Med. Chem. Lett.	2010	20	4273	5.39794	4.46178
	ZINC	CHEMBL1171584	3.227e-05	Bioorg. Med. Chem. Lett.	2010	20	4273	4.4912	4.46874
	ZINC	CHEMBL1171730	1.0163e-05	Eur. J. Med. Chem.	2010	45	2949	4.99298	4.99128
	ZINC	CHEMBL1171731	2.49668e-05	Eur. J. Med. Chem.	2010	45	2949	4.60264	5.56297
	ZINC	CHEMBL1172072	5e-05	Eur. J. Med. Chem.	2010	45	2912	4.30103	4.63493
	ZINC	CHEMBL1172124	0.000103	Bioorg. Med. Chem. Lett.	2010	20	4273	3.98716	4.78189
	ZINC	CHEMBL1172271	5e-05	Eur. J. Med. Chem.	2010	45	2912	4.30103	4.596
	ZINC	CHEMBL1172324	2.549e-05	Bioorg. Med. Chem. Lett.	2010	20	4273	4.59363	4.53835
	ZINC	CHEMBL1172326	4.348e-05	Bioorg. Med. Chem. Lett.	2010	20	4273	4.36171	5.10055
	ZINC	CHEMBL1172327	3.17e-05	Bioorg. Med. Chem. Lett.	2010	20	4273	4.49894	4.95331
	ZINC	CHEMBL1172499	0.0002	Bioorg. Med. Chem. Lett.	2010	20	4273	3.69897	4.10199
	ZINC	CHEMBL1172514	0.0001	Bioorg. Med. Chem. Lett.	2010	20	3903	4	4.65857
	ZINC	CHEMBL1172517	0.000121	Bioorg. Med. Chem. Lett.	2010	20	3903	3.91721	4.62291
	ZINC	CHEMBL1172542	4.5e-05	Bioorg. Med. Chem. Lett.	2010	20	4273	4.34679	5.06229
	ZINC	CHEMBL1172543	0.0002	Bioorg. Med. Chem. Lett.	2010	20	4273	3.69897	4.65529
	ZINC	CHEMBL117259	4.6e-08	Bioorg. Med. Chem. Lett.	2004	14	343	7.33724	6.92661
	ZINC	CHEMBL1172702	0.000207	Bioorg. Med. Chem. Lett.	2010	20	4273	3.68403	4.45828
	ZINC	CHEMBL1173465	1e-05	J. Med. Chem.	2010	53	4980	5	5.53498
	ZINC	CHEMBL1173586	1e-05	J. Med. Chem.	2010	53	4980	5	5.3985
	ZINC	CHEMBL1173655	4.41007e-06					5.35555	5.45564
	ZINC	CHEMBL1173731	4e-07	J. Med. Chem.	2010	53	4980	6.39794	5.21075
	ZINC	CHEMBL1173801	1e-05	J. Med. Chem.	2010	53	4980	5	5.97715
	ZINC	CHEMBL117473	1.1e-07	Bioorg. Med. Chem. Lett.	2004	14	343	6.95861	7.13075
	ZINC	CHEMBL117593	7.5e-08	Bioorg. Med. Chem. Lett.	2004	14	343	7.12494	7.20012
	ZINC	CHEMBL117647	1.88e-07	Bioorg. Med. Chem. Lett.	2004	14	343	6.72584	6.87024
	ZINC	CHEMBL117712	4.8e-08	Bioorg. Med. Chem. Lett.	2004	14	343	7.31876	7.14394
	ZINC	CHEMBL117866	3.8e-07	Bioorg. Med. Chem. Lett.	2004	14	343	6.42022	7.03029
	ZINC	CHEMBL117939	6.3e-08	Bioorg. Med. Chem. Lett.	2004	14	343	7.20066	6.98399
	ZINC	CHEMBL118	4.33e-05	J. Med. Chem.	2011	54	5592	4.36351	5.89964
	ZINC	CHEMBL1180	6.8e-07	J. Med. Chem.	2003	46	909	6.16749	4.92139
	ZINC	CHEMBL119106	1.1e-07	Bioorg. Med. Chem. Lett.	2004	14	343	6.95861	7.12223
	ZINC	CHEMBL1201182	3.41438e-06					5.46669	5.37565
	ZINC	CHEMBL1208892	1.5e-08	Bioorg. Med. Chem. Lett.	2010	20	4587	7.82391	6.74218
	ZINC	CHEMBL1208893	2.02e-07	Bioorg. Med. Chem. Lett.	2010	20	4587	6.69465	7.29812
	ZINC	CHEMBL1208965	3.6e-08	Bioorg. Med. Chem. Lett.	2010	20	4587	7.4437	6.02858
	ZINC	CHEMBL1209015	2e-08	Bioorg. Med. Chem. Lett.	2010	20	4587	7.69897	7.05063
	ZINC	CHEMBL1209757	3.638e-06	Bioorg. Med. Chem. Lett.	2010	20	4587	5.43914	6.16652
	ZINC	CHEMBL1209758	2.36e-07	Bioorg. Med. Chem. Lett.	2010	20	4587	6.62709	6.41287
	ZINC	CHEMBL1209759	3.1e-08	Bioorg. Med. Chem. Lett.	2010	20	4587	7.50864	6.90719
	ZINC	CHEMBL1209841	7.1e-08	Bioorg. Med. Chem. Lett.	2010	20	4587	7.14874	7.01353
	ZINC	CHEMBL1209843	5.4e-08	Bioorg. Med. Chem. Lett.	2010	20	4587	7.26761	7.15299
	ZINC	CHEMBL1209935	5.4e-05	Eur. J. Med. Chem.	2010	45	3453	4.26761	4.56064
	ZINC	CHEMBL1209936	3.82e-05	Eur. J. Med. Chem.	2010	45	3453	4.41794	4.9885
	ZINC	CHEMBL1209937	4.93e-05	Eur. J. Med. Chem.	2010	45	3453	4.30715	4.54048
	ZINC	CHEMBL1210001	4.19e-05	Eur. J. Med. Chem.	2010	45	3453	4.37779	4.46764
	ZINC	CHEMBL1210002	5.23e-05	Eur. J. Med. Chem.	2010	45	3453	4.2815	4.77378
	ZINC	CHEMBL1210055	6.04e-05	Eur. J. Med. Chem.	2010	45	3453	4.21896	4.62509
	ZINC	CHEMBL1214676	1e-07	J. Med. Chem.	2010	53	5956	7	6.42314
	ZINC	CHEMBL1214677	2.1e-08	J. Med. Chem.	2010	53	5956	7.67778	6.12971
	ZINC	CHEMBL1214679	7.9e-08	J. Med. Chem.	2010	53	5956	7.10237	7.00303
	ZINC	CHEMBL1214746	9.6e-08	J. Med. Chem.	2010	53	5956	7.01773	7.02764
	ZINC	CHEMBL1214748	1.3e-07	J. Med. Chem.	2010	53	5956	6.88606	5.97642
	ZINC	CHEMBL1214750	8e-08	J. Med. Chem.	2010	53	5956	7.09691	7.09421
	ChEMBL	CHEMBL1214827	8e-08	Eur. J. Med. Chem.	2014	79	399	7.09691	7.0345
	ZINC	CHEMBL1215008	4e-05	J. Med. Chem.	2010	53	5502	4.39794	4.86854
	ZINC	CHEMBL1215014	2.344e-05	J. Med. Chem.	2010	53	5502	4.63004	5.0438
	ZINC	CHEMBL1215148	1e-05	J. Med. Chem.	2010	53	5929	5	5.36666
	ZINC	CHEMBL1215218	3.74e-06	J. Med. Chem.	2010	53	5929	5.42713	5.18143
	ZINC	CHEMBL1215282	1e-05	J. Med. Chem.	2010	53	5929	5	5.21918
	ZINC	CHEMBL1215283	1e-05	J. Med. Chem.	2010	53	5929	5	5.71897
	ZINC	CHEMBL1215284	1e-05	J. Med. Chem.	2010	53	5929	5	5.42421
	ZINC	CHEMBL1215347	1e-05	J. Med. Chem.	2010	53	5929	5	5.30849
	ZINC	CHEMBL1215348	9e-07	J. Med. Chem.	2010	53	5929	6.04576	5.28906
	ZINC	CHEMBL1215349	2.66e-06	J. Med. Chem.	2010	53	5929	5.57512	5.52166
	ZINC	CHEMBL1215467	3.1e-08	J. Med. Chem.	2010	53	5956	7.50864	6.92738
	ZINC	CHEMBL1215468	2.5e-06	J. Med. Chem.	2010	53	5956	5.60206	7.13041
	ZINC	CHEMBL1215538	2.5e-05	J. Med. Chem.	2010	53	5956	4.60206	5.47926
	ZINC	CHEMBL1215539	2.3e-07	J. Med. Chem.	2010	53	5956	6.63827	6.58078
	ZINC	CHEMBL1215540	1.8e-07	J. Med. Chem.	2010	53	5956	6.74473	7.08391
	ZINC	CHEMBL1215541	8e-08	J. Med. Chem.	2010	53	5956	7.09691	7.11974
	ZINC	CHEMBL1215542	2.9e-07	J. Med. Chem.	2010	53	5956	6.5376	6.70998
	ZINC	CHEMBL1215543	3.5e-06	J. Med. Chem.	2010	53	5956	5.45593	6.07121
	ZINC	CHEMBL1215609	3e-05	J. Med. Chem.	2010	53	5956	4.52288	7.09254
	ZINC	CHEMBL1215611	3e-08	J. Med. Chem.	2010	53	5956	7.52288	6.8518
	ZINC	CHEMBL1215613	9e-08	J. Med. Chem.	2010	53	5956	7.04576	5.98439
	ZINC	CHEMBL1215676	3.2e-08	J. Med. Chem.	2010	53	5956	7.49485	6.88839
	ZINC	CHEMBL1215677	2.1e-08	J. Med. Chem.	2010	53	5956	7.67778	7.34128
	ZINC	CHEMBL1215741	2.8e-08	J. Med. Chem.	2010	53	5956	7.55284	7.24093
	ZINC	CHEMBL1215742	9.3e-08	J. Med. Chem.	2010	53	5956	7.03152	7.08878
	ZINC	CHEMBL1215743	8.4e-08	J. Med. Chem.	2010	53	5956	7.07572	7.49209
	ZINC	CHEMBL1215744	1.6e-08	J. Med. Chem.	2010	53	5956	7.79588	7.27011
	ZINC	CHEMBL1215745	3e-07	J. Med. Chem.	2010	53	5956	6.52288	6.86507
	ZINC	CHEMBL1215879	1.70554e-05	J. Nat. Prod.	2010	73	1453	4.76814	4.78566
	ZINC	CHEMBL1215880	1.70554e-05	J. Nat. Prod.	2010	73	1453	4.76814	4.8025
	ZINC	CHEMBL1215881	1.70554e-05	J. Nat. Prod.	2010	73	1453	4.76814	4.80398
	ZINC	CHEMBL1215882	1.55669e-05	J. Nat. Prod.	2010	73	1453	4.8078	5.42897
	ZINC	CHEMBL1221446	3.6e-06	Bioorg. Med. Chem. Lett.	2010	20	5207	5.4437	5.63583
	ZINC	CHEMBL1221447	1.4e-07	Bioorg. Med. Chem. Lett.	2010	20	5207	6.85387	5.40205
	ZINC	CHEMBL1221448	1.8e-06	Bioorg. Med. Chem. Lett.	2010	20	5207	5.74473	5.5579
	ZINC	CHEMBL1221600	4.37e-07	Nat. Chem. Biol.	2005	1	383	6.35952	5.35129
	ZINC	CHEMBL1223570	0.000392153	J. Nat. Prod.	2010	73	1582	3.40654	4.98377
	ZINC	CHEMBL1223572	0.000224144	J. Nat. Prod.	2010	73	1582	3.64947	4.92925
	ZINC	CHEMBL1223635	0.000223136	J. Nat. Prod.	2010	73	1582	3.65143	4.82038
	ZINC	CHEMBL1224775	9.9e-06	J. Nat. Prod.	2010	73	1606	5.00436	4.7832
	ZINC	CHEMBL1229517	3e-05	Eur. J. Med. Chem.	2013	70	677	4.52288	5.14152
	ZINC	CHEMBL1230020	2.7e-05	J. Med. Chem.	2012	55	7332	4.56864	5.28171
	ZINC	CHEMBL1230201	8e-08	Bioorg. Med. Chem.	2010	18	7113	7.09691	7.34725
	ZINC	CHEMBL1230607	1.63e-07	Bioorg. Med. Chem.	2010	18	1844	6.78781	5.55089
	ZINC	CHEMBL1231552	2.2e-05	J. Med. Chem.	2010	53	5942	4.65758	4.67098
	ZINC	CHEMBL1233002	3.33e-08	J. Nat. Prod.	2012	75	1652	7.47756	5.9503
	ChEMBL	CHEMBL1236095	1.6e-07	J. Med. Chem.	2013	56	10045	6.79588	6.27881
	ZINC	CHEMBL123777	1e-05	Bioorg. Med. Chem. Lett.	2003	13	3841	5	5.86596
	ZINC	CHEMBL124033	1e-05	Bioorg. Med. Chem. Lett.	2003	13	3841	5	5.88408
	ZINC	CHEMBL124072	4.1e-07	Bioorg. Med. Chem. Lett.	2003	13	3841	6.38722	6.1944
	ZINC	CHEMBL1241214	3.9e-06	Bioorg. Med. Chem.	2010	18	6822	5.40894	5.30882
	ZINC	CHEMBL1241229	3.2e-06	Bioorg. Med. Chem.	2010	18	6822	5.49485	5.19675
	ZINC	CHEMBL1241232	8.9e-06	Bioorg. Med. Chem.	2010	18	6822	5.05061	5.46523
	ZINC	CHEMBL1241564	1e-05	Eur. J. Med. Chem.	2010	45	3617	5	5.47358
	ZINC	CHEMBL1241656	1e-05	Eur. J. Med. Chem.	2010	45	3617	5	5.093
	ZINC	CHEMBL1241657	1e-05	Eur. J. Med. Chem.	2010	45	3617	5	5.07789
	ZINC	CHEMBL1241753	1e-05	Eur. J. Med. Chem.	2010	45	3617	5	5.27725
	ZINC	CHEMBL1241754	3e-06	Eur. J. Med. Chem.	2010	45	3617	5.52288	5.48208
	ZINC	CHEMBL1241846	8e-06	Eur. J. Med. Chem.	2010	45	3617	5.09691	5.28428
	ZINC	CHEMBL1241930	5e-06	Eur. J. Med. Chem.	2010	45	3617	5.30103	5.15345
	ZINC	CHEMBL1242450	6.6e-06	Eur. J. Med. Chem.	2010	45	4221	5.18046	4.97979
	ZINC	CHEMBL1242451	1.5e-06	Eur. J. Med. Chem.	2010	45	4221	5.82391	4.74943
	ZINC	CHEMBL1242452	2.16e-05	Eur. J. Med. Chem.	2010	45	4221	4.66555	4.68764
	ZINC	CHEMBL1242546	1.64e-05	Eur. J. Med. Chem.	2010	45	4221	4.78516	4.86198
	ZINC	CHEMBL1242547	2e-06	Eur. J. Med. Chem.	2010	45	4221	5.69897	5.57098
	ZINC	CHEMBL1242637	9.9e-06	Eur. J. Med. Chem.	2010	45	4221	5.00436	5.47614
	ZINC	CHEMBL1242638	1.21e-05	Eur. J. Med. Chem.	2010	45	4221	4.91721	4.95115
	ZINC	CHEMBL1242730	4.71e-05	Eur. J. Med. Chem.	2010	45	4221	4.32698	4.99456
	ZINC	CHEMBL1242731	1.58e-05	Eur. J. Med. Chem.	2010	45	4221	4.80134	4.94865
	ZINC	CHEMBL1242745	2.48e-08	J. Med. Chem.	2013	56	6576	7.60555	7.38143
	ZINC	CHEMBL1242821	2.6e-06	Eur. J. Med. Chem.	2010	45	4221	5.58503	5.33036
	ZINC	CHEMBL1242822	8e-07	Eur. J. Med. Chem.	2010	45	4221	6.09691	5.4578
	ZINC	CHEMBL1242824	1e-05	Eur. J. Med. Chem.	2010	45	3617	5	5.1076
	ZINC	CHEMBL1242990	1.97e-05	Bioorg. Med. Chem.	2010	18	6822	4.70553	5.04844
	ZINC	CHEMBL124373	3.01e-09	J. Med. Chem.	2011	54	6597	8.52143	8.23936
	ZINC	CHEMBL124477	2.5e-08	J. Med. Chem.	2001	44	3754	7.60206	6.53495
	ZINC	CHEMBL124620	2.47e-06	Bioorg. Med. Chem. Lett.	2003	13	3841	5.6073	5.64985
	ZINC	CHEMBL125082	5.46e-09	J. Med. Chem.	2011	54	6597	8.26281	8.33669
	ZINC	CHEMBL1253209	7.9e-06	J. Med. Chem.	2010	53	5942	5.10237	5.12734
	ZINC	CHEMBL1253265	6.4e-06	J. Med. Chem.	2010	53	5942	5.19382	5.20294
	ZINC	CHEMBL1253268	7.9e-06	J. Med. Chem.	2010	53	5942	5.10237	5.13056
	ZINC	CHEMBL1253359	7.1e-05	J. Med. Chem.	2010	53	5942	4.14874	5.17018
	ZINC	CHEMBL1253360	1.4e-07	J. Med. Chem.	2010	53	5942	6.85387	5.42612
	ZINC	CHEMBL1253520	1.13e-05	Bioorg. Med. Chem.	2010	18	7252	4.94692	5.19831
	ZINC	CHEMBL1253523	9.8e-06	Bioorg. Med. Chem.	2010	18	7252	5.00877	5.14433
	ZINC	CHEMBL1253524	1.4e-05	Bioorg. Med. Chem.	2010	18	7252	4.85387	5.09696
	ZINC	CHEMBL1253525	2.04e-05	Bioorg. Med. Chem.	2010	18	7252	4.69037	4.96214
	ZINC	CHEMBL1253527	3.2e-06	Bioorg. Med. Chem.	2010	18	7252	5.49485	5.2966
	ZINC	CHEMBL1253528	3.2e-06	Bioorg. Med. Chem.	2010	18	7252	5.49485	4.93082
	ZINC	CHEMBL1253530	1.05e-05	Bioorg. Med. Chem.	2010	18	7252	4.97881	5.06339
	ZINC	CHEMBL1253717	1e-06	Bioorg. Med. Chem.	2010	18	6905	6	5.99161
	ZINC	CHEMBL1253718	3e-07	Bioorg. Med. Chem.	2010	18	6905	6.52288	5.8512
	ZINC	CHEMBL1253719	3e-07	Bioorg. Med. Chem.	2010	18	6905	6.52288	5.85866
	ZINC	CHEMBL1253720	1.5e-05	Bioorg. Med. Chem.	2010	18	6905	4.82391	5.91169
	ZINC	CHEMBL1253721	1.64e-05	Bioorg. Med. Chem.	2010	18	6905	4.78516	6.3086
	ZINC	CHEMBL125393	2e-08	J. Med. Chem.	2001	44	3754	7.69897	6.36754
	ZINC	CHEMBL1253978	2.3e-06	Bioorg. Med. Chem.	2010	18	6905	5.63827	5.41303
	ZINC	CHEMBL125401	4.8e-07	J. Med. Chem.	2002	45	3905	6.31876	5.1968
	ZINC	CHEMBL1254071	3.2e-06	Bioorg. Med. Chem.	2010	18	6905	5.49485	5.81255
	ZINC	CHEMBL1254142	2.5e-06	Eur. J. Med. Chem.	2010	45	4615	5.60206	5.15949
	ZINC	CHEMBL1254396	3.1e-06	Eur. J. Med. Chem.	2010	45	4615	5.50864	5.1915
	ZINC	CHEMBL1254397	6.52e-06	Eur. J. Med. Chem.	2010	45	4615	5.18575	5.31515
	ZINC	CHEMBL1254478	8e-06	Eur. J. Med. Chem.	2010	45	4615	5.09691	5.20261
	ZINC	CHEMBL1254575	1.7e-05	J. Med. Chem.	2010	53	5942	4.76955	5.69711
	ZINC	CHEMBL1254631	5.3e-06	Eur. J. Med. Chem.	2010	45	4615	5.27572	5.29756
	ZINC	CHEMBL1254632	7.13e-06	Eur. J. Med. Chem.	2010	45	4615	5.14691	5.26454
	ZINC	CHEMBL1254712	1.124e-05	Eur. J. Med. Chem.	2010	45	4615	4.94923	5.36831
	ZINC	CHEMBL1255103	1.5e-07	Bioorg. Med. Chem.	2010	18	6905	6.82391	5.81867
	ChEMBL	CHEMBL1256130	5.3e-06	MedChemComm	2012	3	784	5.27572	5.11495
	ZINC	CHEMBL1257179	3.2e-08	Bioorg. Med. Chem.	2010	18	7113	7.49485	7.25358
	ZINC	CHEMBL1257180	1.3e-08	Bioorg. Med. Chem.	2010	18	7113	7.88606	7.166
	ZINC	CHEMBL1257296	2e-08	Bioorg. Med. Chem.	2010	18	7113	7.69897	7.22172
	ZINC	CHEMBL125750	2.1e-09	J. Med. Chem.	2011	54	6597	8.67778	8.29317
	ZINC	CHEMBL1257995	2.17e-06	Bioorg. Med. Chem.	2010	18	7113	5.66354	7.24257
	ZINC	CHEMBL1258115	2e-07	Bioorg. Med. Chem.	2010	18	7113	6.69897	7.43846
	ZINC	CHEMBL1258346	4e-08	Bioorg. Med. Chem.	2010	18	7113	7.39794	7.37646
	ZINC	CHEMBL1258347	8.2e-07	Bioorg. Med. Chem.	2010	18	7113	6.08619	7.12546
	ZINC	CHEMBL1258568	3.1e-07	Bioorg. Med. Chem.	2010	18	7113	6.50864	6.71352
	ZINC	CHEMBL1258569	3.5e-08	Bioorg. Med. Chem.	2010	18	7113	7.45593	6.51924
	ZINC	CHEMBL1258680	1.5e-07	Bioorg. Med. Chem.	2010	18	7113	6.82391	7.08337
	ZINC	CHEMBL1258793	3.7e-08	Bioorg. Med. Chem.	2010	18	7113	7.4318	6.74253
	ZINC	CHEMBL1258794	2.3e-07	Bioorg. Med. Chem.	2010	18	7113	6.63827	6.43686
	ZINC	CHEMBL1258912	8e-08	Bioorg. Med. Chem.	2010	18	7113	7.09691	6.68616
	ZINC	CHEMBL1258913	2.2e-08	Bioorg. Med. Chem.	2010	18	7113	7.65758	6.86845
	ChEMBL	CHEMBL1258947	5.4e-06	MedChemComm	2012	3	784	5.26761	5.22347
	ZINC	CHEMBL126077	1.2e-05	Bioorg. Med. Chem.	2009	17	7562	4.92082	5.23648
	ZINC	CHEMBL126087	1.89e-06	Bioorg. Med. Chem. Lett.	2003	13	3841	5.72354	6.0756
	ZINC	CHEMBL126545	3.02e-06	Bioorg. Med. Chem. Lett.	2003	13	3835	5.51999	5.74075
	ZINC	CHEMBL126922	8.3e-06	Bioorg. Med. Chem. Lett.	2003	13	3841	5.08092	5.61144
	ZINC	CHEMBL1269228	7.5e-08	Bioorg. Med. Chem. Lett.	2010	20	6408	7.12494	7.00793
	ChEMBL	CHEMBL1269230	6.1e-06	Bioorg. Med. Chem. Lett.	2010	20	6408	5.21467	6.05985
	ChEMBL	CHEMBL1269232	7e-06	Bioorg. Med. Chem. Lett.	2010	20	6408	5.1549	6.23934
	ChEMBL	CHEMBL1269234	7e-08	Bioorg. Med. Chem. Lett.	2010	20	6408	7.1549	7.31823
	ZINC	CHEMBL1269235	6.7e-07	Bioorg. Med. Chem. Lett.	2010	20	6408	6.17393	5.77113
	ZINC	CHEMBL1269236	1e-05	Bioorg. Med. Chem. Lett.	2010	20	6408	5	6.63589
	ChEMBL	CHEMBL1269237	5.8e-06	Bioorg. Med. Chem. Lett.	2010	20	6408	5.23657	6.20086
	ZINC	CHEMBL1269516	2.057e-05	Bioorg. Med. Chem.	2010	18	7458	4.68677	4.88495
	ZINC	CHEMBL1269521	2.74e-06	Bioorg. Med. Chem.	2010	18	7458	5.56225	5.43792
	ZINC	CHEMBL1269524	2.82e-06	Bioorg. Med. Chem.	2010	18	7458	5.54975	5.44349
	ZINC	CHEMBL1269535	2.25e-06	Bioorg. Med. Chem.	2010	18	7458	5.64782	5.42189
	ZINC	CHEMBL1269536	4.25e-06	Bioorg. Med. Chem.	2010	18	7458	5.37161	5.49696
	ZINC	CHEMBL1269812	3e-08	J. Med. Chem.	2014	57	1097	7.52288	4.90002
	ChEMBL	CHEMBL1270230	2e-06	J. Med. Chem.	2010	53	7296	5.69897	4.98642
	ZINC	CHEMBL1271280	0.0001	Bioorg. Med. Chem. Lett.	2010	20	6282	4	5.058
	ZINC	CHEMBL1271483	2.21e-05	Eur. J. Med. Chem.	2010	45	5718	4.65561	4.43293
	ZINC	CHEMBL1271536	2.158e-05	Bioorg. Med. Chem.	2010	18	7458	4.66595	4.60991
	ZINC	CHEMBL1271592	2.644e-05	Bioorg. Med. Chem.	2010	18	7458	4.57774	4.64467
	ZINC	CHEMBL1271866	8e-07	Bioorg. Med. Chem. Lett.	2010	20	6426	6.09691	5.37622
	ZINC	CHEMBL1272140	4.1e-08	Bioorg. Med. Chem. Lett.	2010	20	6489	7.38722	7.13169
	ZINC	CHEMBL1275974	6e-07	J. Med. Chem.	2010	53	8047	6.22185	5.11851
	ZINC	CHEMBL1275975	8.2e-06	J. Med. Chem.	2010	53	8047	5.08619	5.83321
	ZINC	CHEMBL1276283	1.42857e-05	Eur. J. Med. Chem.	2010	45	4920	4.8451	4.8381
	ZINC	CHEMBL1276353	1.27045e-05	Eur. J. Med. Chem.	2010	45	4920	4.89604	4.87406
	ZINC	CHEMBL1276354	1.26598e-05	Eur. J. Med. Chem.	2010	45	4920	4.89757	5.31671
	ZINC	CHEMBL1276376	1.08263e-05	Eur. J. Med. Chem.	2010	45	4920	4.96552	5.04562
	ZINC	CHEMBL1276464	1.03448e-05	Eur. J. Med. Chem.	2010	45	4920	4.98528	4.92427
	ZINC	CHEMBL1276498	1.10385e-05	Eur. J. Med. Chem.	2010	45	4920	4.95709	5.27044
	ZINC	CHEMBL1276844	2.36e-06	Bioorg. Med. Chem.	2010	18	8035	5.62709	4.67602
	ZINC	CHEMBL1276845	4.268e-05	Bioorg. Med. Chem.	2010	18	8035	4.36978	5.14539
	ZINC	CHEMBL1277017	5e-05	Bioorg. Med. Chem.	2010	18	8035	4.30103	4.53552
	ZINC	CHEMBL1277038	5.1e-06	J. Med. Chem.	2010	53	7521	5.29243	5.43903
	ZINC	CHEMBL1277039	4.7e-06	J. Med. Chem.	2010	53	7521	5.3279	5.38305
	ZINC	CHEMBL1277110	5e-05	Bioorg. Med. Chem.	2010	18	8035	4.30103	4.59608
	ZINC	CHEMBL1277111	5e-05	Bioorg. Med. Chem.	2010	18	8035	4.30103	4.66558
	ZINC	CHEMBL1277128	3.3e-06	J. Med. Chem.	2010	53	7521	5.48149	5.41211
	ZINC	CHEMBL1277129	3.9e-06	J. Med. Chem.	2010	53	7521	5.40894	5.45924
	ZINC	CHEMBL1277155	2e-05	J. Med. Chem.	2010	53	8047	4.69897	5.78628
	ZINC	CHEMBL1277199	3.979e-05	Bioorg. Med. Chem.	2010	18	8035	4.40023	4.47005
	ZINC	CHEMBL1277220	4.3e-06	J. Med. Chem.	2010	53	7521	5.36653	5.4875
	ZINC	CHEMBL1277221	4.1e-06	J. Med. Chem.	2010	53	7521	5.38722	5.43441
	ZINC	CHEMBL1277243	1.2e-06	J. Med. Chem.	2010	53	8047	5.92082	5.1724
	ZINC	CHEMBL1277245	2.1e-06	J. Med. Chem.	2010	53	8047	5.67778	5.46311
	ZINC	CHEMBL1277293	8.71e-06	Bioorg. Med. Chem.	2010	18	8035	5.05998	5.17999
	ZINC	CHEMBL1277294	1.149e-05	Bioorg. Med. Chem.	2010	18	8035	4.93968	5.17604
	ZINC	CHEMBL1277316	3.8e-06	J. Med. Chem.	2010	53	7521	5.42022	5.34182
	ZINC	CHEMBL1277334	2.5e-06	J. Med. Chem.	2010	53	8047	5.60206	5.52728
	ZINC	CHEMBL1277335	1e-05	J. Med. Chem.	2010	53	8047	5	5.73906
	ZINC	CHEMBL1277336	5e-08	J. Med. Chem.	2010	53	8047	7.30103	5.37417
	ZINC	CHEMBL1277382	5e-05	Bioorg. Med. Chem.	2010	18	8035	4.30103	5.51559
	ZINC	CHEMBL1277424	2.4e-06	J. Med. Chem.	2010	53	8047	5.61979	6.27124
	ZINC	CHEMBL1277473	4.96e-06	Bioorg. Med. Chem.	2010	18	8035	5.30452	4.90956
	ZINC	CHEMBL1277474	1.27e-05	Bioorg. Med. Chem.	2010	18	8035	4.8962	5.10352
	ZINC	CHEMBL1277517	1.1e-06	J. Med. Chem.	2010	53	8047	5.95861	4.91594
	ZINC	CHEMBL1277518	0.0001	J. Med. Chem.	2010	53	8047	4	6.07598
	ZINC	CHEMBL1277644	7.14064e-06	Eur. J. Med. Chem.	2010	45	5286	5.14626	5.61497
	ZINC	CHEMBL1277738	6.85047e-06	Eur. J. Med. Chem.	2010	45	5286	5.16428	5.45401
	ZINC	CHEMBL1277826	1.22337e-06	Eur. J. Med. Chem.	2010	45	5286	5.91244	5.63783
	ZINC	CHEMBL1277908	6.16917e-06	Eur. J. Med. Chem.	2010	45	5286	5.20977	5.74884
	ZINC	CHEMBL1278004	2.5e-05	Bioorg. Med. Chem.	2010	18	8035	4.60206	5.35301
	ZINC	CHEMBL1278096	5e-05	Bioorg. Med. Chem.	2010	18	8035	4.30103	4.74816
	ZINC	CHEMBL1278186	3.376e-05	Bioorg. Med. Chem.	2010	18	8035	4.4716	4.95182
	ZINC	CHEMBL1278187	4.97e-06	Bioorg. Med. Chem.	2010	18	8035	5.30364	4.80916
	ZINC	CHEMBL127852	4.7e-07	Bioorg. Med. Chem. Lett.	2003	13	3841	6.3279	5.70032
	ZINC	CHEMBL127997	3e-07	Bioorg. Med. Chem. Lett.	2003	13	3841	6.52288	5.53049
	ZINC	CHEMBL12850	3.524e-05	Bioorg. Med. Chem. Lett.	2014	24	1511	4.45296	4.48602
	ZINC	CHEMBL1287817	3.13e-06	Bioorg. Med. Chem.	2010	18	8264	5.50446	5.11022
	ZINC	CHEMBL1288405	2.23e-06	Bioorg. Med. Chem.	2010	18	8264	5.6517	4.81951
	ZINC	CHEMBL1288406	2.5e-05	Bioorg. Med. Chem.	2010	18	8264	4.60206	5.05566
	ZINC	CHEMBL1288407	2.5e-05	Bioorg. Med. Chem.	2010	18	8264	4.60206	4.69988
	ZINC	CHEMBL1288830	6.3e-07	Bioorg. Med. Chem. Lett.	2010	20	7110	6.20066	4.53963
	ZINC	CHEMBL1288831	6.5e-06	Bioorg. Med. Chem. Lett.	2010	20	7110	5.18709	4.93042
	ZINC	CHEMBL1288832	0.0001	Bioorg. Med. Chem. Lett.	2010	20	7110	4	4.1535
	ZINC	CHEMBL1288833	0.0001	Bioorg. Med. Chem. Lett.	2010	20	7110	4	4.1448
	ZINC	CHEMBL1288834	0.0001	Bioorg. Med. Chem. Lett.	2010	20	7110	4	4.13852
	ZINC	CHEMBL1288835	0.0001	Bioorg. Med. Chem. Lett.	2010	20	7110	4	4.07603
	ChEMBL	CHEMBL1288836	0.0001	Bioorg. Med. Chem. Lett.	2010	20	7110	4	4.08337
	ZINC	CHEMBL1288837	0.0001	Bioorg. Med. Chem. Lett.	2010	20	7110	4	4.08115
	ZINC	CHEMBL1288839	7.594e-05	Bioorg. Med. Chem. Lett.	2010	20	7110	4.11953	4.8479
	ZINC	CHEMBL1306725	0.0001	Eur. J. Med. Chem.	2013	66	364	4	4.20066
	ZINC	CHEMBL1340723	3.4e-05	Bioorg. Med. Chem.	2012	20	1442	4.46852	4.60556
	ZINC	CHEMBL135561	2.10245e-05					4.67727	5.41602
	ZINC	CHEMBL136053	1e-05	J. Med. Chem.	2003	46	4342	5	5.94066
	ZINC	CHEMBL136175	2.51e-05	Bioorg. Med. Chem.	2007	15	7021	4.60033	5.38527
	ZINC	CHEMBL136268	1e-05	J. Med. Chem.	2003	46	4342	5	6.47903
	ZINC	CHEMBL1363219	5.6e-06	J. Med. Chem.	2011	54	2902	5.25181	5.23629
	ZINC	CHEMBL138236	3.3e-05	J. Med. Chem.	1995	38	4503	4.48149	4.69424
	ZINC	CHEMBL1385551	0.0001	Eur. J. Med. Chem.	2013	66	364	4	4.01209
	ZINC	CHEMBL138662	6.2e-06	Bioorg. Med. Chem.	2007	15	7021	5.20761	5.21293
	ZINC	CHEMBL139653	2.13e-07	J. Med. Chem.	2000	43	4606	6.67162	6.33348
	ZINC	CHEMBL139657	6e-10	J. Med. Chem.	2001	44	4577	9.22185	8.75548
	ZINC	CHEMBL140000	2.1e-07	J. Med. Chem.	2002	45	753	6.67778	5.44825
	ZINC	CHEMBL140014	3e-08	J. Med. Chem.	2003	46	4609	7.52288	5.7122
	ZINC	CHEMBL140530	1.6e-07	J. Med. Chem.	2003	46	4609	6.79588	7.50175
	ZINC	CHEMBL140566	1.5e-08	J. Med. Chem.	2003	46	4609	7.82391	7.71468
	ZINC	CHEMBL140718	0.000148	J. Med. Chem.	1995	38	4503	3.82974	5.19204
	ZINC	CHEMBL140811	1.1e-07	J. Med. Chem.	2003	46	4609	6.95861	7.20319
	ZINC	CHEMBL140899	1.6e-07	J. Med. Chem.	2003	46	4609	6.79588	6.13653
	ZINC	CHEMBL140900	1.6e-07	J. Med. Chem.	2003	46	4609	6.79588	7.59723
	ZINC	CHEMBL140952	1.1e-09	J. Med. Chem.	2001	44	4577	8.95861	8.90334
	ChEMBL	CHEMBL1413473	1.3e-06	Eur. J. Med. Chem.	2013	62	614	5.88606	4.68263
	ZINC	CHEMBL141689	3.3e-06	Bioorg. Med. Chem.	2009	17	3471	5.48149	4.93796
	ZINC	CHEMBL142120	4e-08	J. Med. Chem.	2003	46	4609	7.39794	7.39005
	ZINC	CHEMBL1426845	2.4e-05	Bioorg. Med. Chem.	2012	20	7175	4.61979	4.65299
	ZINC	CHEMBL142918	2.2e-10	J. Med. Chem.	2008	51	7045	9.65758	8.66425
	ZINC	CHEMBL142931	2e-07	J. Med. Chem.	2003	46	4609	6.69897	6.83343
	ZINC	CHEMBL142992	6e-09	J. Med. Chem.	2011	54	4752	8.22185	7.88001
	ZINC	CHEMBL1431	0.0657356					1.1822	4.38626
	ZINC	CHEMBL143179	4.8e-07	J. Med. Chem.	2003	46	4609	6.31876	6.32121
	ZINC	CHEMBL143255	1.7e-08	J. Med. Chem.	2003	46	4609	7.76955	7.5475
	ZINC	CHEMBL143283	3e-08	J. Med. Chem.	2003	46	4609	7.52288	7.26647
	ZINC	CHEMBL1433041	1.7e-05	Eur. J. Med. Chem.	2014	71	46	4.76955	4.86829
	ZINC	CHEMBL143329	1.5e-08	J. Med. Chem.	2003	46	4609	7.82391	6.40777
	ChEMBL	CHEMBL1443272	8.84e-07	J. Med. Chem.	2012	55	7746	6.05355	7.08344
	ZINC	CHEMBL1443379	7.6e-06	Bioorg. Med. Chem. Lett.	2013	23	4248	5.11919	4.70072
	ZINC	CHEMBL145	2.973e-05	Bioorg. Med. Chem. Lett.	2013	23	4248	4.52681	4.48225
	ZINC	CHEMBL1451880	0.0001	Bioorg. Med. Chem. Lett.	2010	20	2038	4	4.64603
	ZINC	CHEMBL146035	1.18e-06	Bioorg. Med. Chem. Lett.	2000	10	513	5.92812	5.43175
	ZINC	CHEMBL1462900	7e-06	J. Med. Chem.	2011	54	2902	5.1549	5.65589
	ZINC	CHEMBL1465339	0.0001	Eur. J. Med. Chem.	2013	66	364	4	4.34533
	ZINC	CHEMBL1466	0.000103	J. Med. Chem.	2009	52	7142	3.98716	3.81899
	ZINC	CHEMBL147350	1.94e-09	J. Med. Chem.	2011	54	6597	8.7122	8.4617
	ZINC	CHEMBL14762	1.44e-05	Eur. J. Med. Chem.	2013	61	61	4.84164	5.08076
	ZINC	CHEMBL148313	4e-06	J. Med. Chem.	2003	46	820	5.39794	5.07448
	ZINC	CHEMBL1483261	0.0001	Eur. J. Med. Chem.	2013	65	151	4	5.00852
	ZINC	CHEMBL148638	4.1e-08	J. Med. Chem.	2002	45	5233	7.38722	6.64941
	ZINC	CHEMBL148968	4e-06	J. Med. Chem.	2003	46	5097	5.39794	5.7417
	ZINC	CHEMBL148995	7.4e-08	J. Med. Chem.	2002	45	5233	7.13077	6.8554
	ZINC	CHEMBL149096	2.9e-08	J. Med. Chem.	2002	45	5233	7.5376	6.99078
	ZINC	CHEMBL149172	1.5e-05	J. Med. Chem.	2003	46	5097	4.82391	4.89249
	ZINC	CHEMBL149322	0.0001	Bioorg. Med. Chem. Lett.	2000	10	513	4	4.65401
	ZINC	CHEMBL149352	2.22e-06	J. Med. Chem.	2003	46	532	5.65365	5.3571
	ZINC	CHEMBL149450	1.2e-07	J. Med. Chem.	2002	45	5233	6.92082	6.68136
	ZINC	CHEMBL149623	2.22e-05	Bioorg. Med. Chem. Lett.	2000	10	513	4.65365	5.88824
	ZINC	CHEMBL149834	7e-08	J. Med. Chem.	2002	45	5224	7.1549	6.97535
	ZINC	CHEMBL150016	8.9e-07	Bioorg. Med. Chem. Lett.	2000	10	513	6.05061	6.36348
	ZINC	CHEMBL150072	2.4e-07	Bioorg. Med. Chem. Lett.	2000	10	513	6.61979	6.01597
	ZINC	CHEMBL150607	5.8e-10	J. Med. Chem.	1998	41	5310	9.23657	5.78139
	ZINC	CHEMBL150867	3.6e-07	J. Med. Chem.	2002	45	5233	6.4437	7.13664
	ZINC	CHEMBL1512579	1.45e-06	Bioorg. Med. Chem. Lett.	2012	22	3589	5.83863	5.75567
	ZINC	CHEMBL151336	1.6e-07	J. Med. Chem.	2003	46	532	6.79588	4.9959
	ChEMBL	CHEMBL151831	3e-08	J. Med. Chem.	2007	50	1707	7.52288	6.03339
	ZINC	CHEMBL151840	2.53e-09	J. Med. Chem.	2011	54	6597	8.59688	8.48535
	ZINC	CHEMBL1533728	2.31e-06	Bioorg. Med. Chem. Lett.	2012	22	3589	5.63639	5.44168
	ZINC	CHEMBL154716	1.82e-07	Eur. J. Med. Chem.	2007	42	71	6.73993	4.98285
	ChEMBL	CHEMBL1551	5e-05	Eur. J. Med. Chem.	2010	45	2912	4.30103	4.39171
	ZINC	CHEMBL155405	3e-09	J. Med. Chem.	2007	50	3795	8.52288	5.41558
	ZINC	CHEMBL155693	5.4e-08	ACS Med. Chem. Lett.	2011	2	348	7.26761	6.92107
	ZINC	CHEMBL1563	5.31129e-07	J. Nat. Prod.	2002	65	1045	6.2748	6.65416
	ChEMBL	CHEMBL1566492	2.7e-08	J. Med. Chem.	2012	55	7746	7.56864	7.56837
	ZINC	CHEMBL15872	2.06e-05	Bioorg. Med. Chem. Lett.	2001	11	1157	4.68613	4.85889
	ZINC	CHEMBL159	3.5e-09	J. Med. Chem.	2013	56	6088	8.45593	7.12417
	ZINC	CHEMBL16063	5.72e-06	Bioorg. Med. Chem. Lett.	2001	11	1157	5.2426	5.07059
	ZINC	CHEMBL1614701	3.1e-06	Bioorg. Med. Chem. Lett.	2013	23	2384	5.50864	6.0952
	ZINC	CHEMBL1615165	7.8e-06	J. Med. Chem.	2011	54	312	5.10791	6.09135
	ZINC	CHEMBL162423	1.72e-06	J. Med. Chem.	2002	45	753	5.76447	4.64827
	ZINC	CHEMBL16294	7.3e-06	Bioorg. Med. Chem. Lett.	2001	11	1157	5.13668	4.89335
	ZINC	CHEMBL1629726	1.7e-06	Eur. J. Med. Chem.	2010	45	5718	5.76955	5.59666
	ZINC	CHEMBL1630875	5.13e-06	Eur. J. Med. Chem.	2010	45	5718	5.28988	4.54331
	ZINC	CHEMBL1630878	2.19e-06	Eur. J. Med. Chem.	2010	45	5718	5.65956	5.61118
	ZINC	CHEMBL1630879	1.17e-06	Eur. J. Med. Chem.	2010	45	5718	5.93181	5.57437
	ZINC	CHEMBL1630881	3.44e-06	Eur. J. Med. Chem.	2010	45	5718	5.46344	5.67407
	ZINC	CHEMBL1630882	3.86e-06	Eur. J. Med. Chem.	2010	45	5718	5.41341	5.69345
	ZINC	CHEMBL1630883	3.57e-05	Eur. J. Med. Chem.	2010	45	5724	4.44733	4.89409
	ZINC	CHEMBL1630885	2.43e-05	Eur. J. Med. Chem.	2010	45	5724	4.61439	5.01041
	ZINC	CHEMBL1631237	1.83e-05	Eur. J. Med. Chem.	2010	45	5724	4.73755	5.10914
	ZINC	CHEMBL1631240	1.51e-05	Eur. J. Med. Chem.	2010	45	5724	4.82102	4.56533
	ZINC	CHEMBL1631242	1.62e-05	Eur. J. Med. Chem.	2010	45	5724	4.79048	4.99995
	ZINC	CHEMBL1631244	1.13e-05	Eur. J. Med. Chem.	2010	45	5724	4.94692	5.00756
	ZINC	CHEMBL1631246	8.2e-06	Eur. J. Med. Chem.	2010	45	5724	5.08619	4.93632
	ZINC	CHEMBL1631910	6.9e-07	J. Med. Chem.	2010	53	8387	6.16115	6.2975
	ZINC	CHEMBL1631911	5.8e-07	J. Med. Chem.	2010	53	8387	6.23657	6.22635
	ZINC	CHEMBL1631912	3.5e-07	J. Med. Chem.	2010	53	8387	6.45593	6.08062
	ZINC	CHEMBL1631914	6.9e-07	J. Med. Chem.	2010	53	8387	6.16115	6.16423
	ZINC	CHEMBL1631915	6.4e-07	J. Med. Chem.	2010	53	8387	6.19382	6.14977
	ZINC	CHEMBL1631916	6.9e-07	J. Med. Chem.	2010	53	8387	6.16115	6.17578
	ZINC	CHEMBL1631917	5.2e-07	J. Med. Chem.	2010	53	8387	6.284	6.13226
	ZINC	CHEMBL1631918	8.5e-07	J. Med. Chem.	2010	53	8387	6.07058	6.1911
	ZINC	CHEMBL16364	1.86e-05	Bioorg. Med. Chem. Lett.	2001	11	1157	4.73049	4.94972
	ZINC	CHEMBL164	2.4e-05	Bioorg. Med. Chem. Lett.	2012	22	876	4.61979	5.21452
	ZINC	CHEMBL1641606	1.986e-05	Bioorg. Med. Chem.	2011	19	295	4.70202	5.12788
	ZINC	CHEMBL1641624	3.1e-07	Bioorg. Med. Chem.	2011	19	471	6.50864	6.00969
	ZINC	CHEMBL1641642	2.499e-05	Bioorg. Med. Chem.	2011	19	295	4.60223	4.53871
	ZINC	CHEMBL1641644	6.92e-06	Bioorg. Med. Chem.	2011	19	295	5.15989	4.58166
	ZINC	CHEMBL1641646	2e-05	Bioorg. Med. Chem.	2011	19	295	4.69897	4.83783
	ZINC	CHEMBL1641647	1.606e-05	Bioorg. Med. Chem.	2011	19	295	4.79425	4.77773
	ZINC	CHEMBL1641648	8.45e-06	Bioorg. Med. Chem.	2011	19	295	5.07314	4.99364
	ZINC	CHEMBL1641650	4.76e-06	Bioorg. Med. Chem.	2011	19	295	5.32239	4.89176
	ZINC	CHEMBL1643027	2.9e-07	Bioorg. Med. Chem.	2011	19	275	6.5376	5.31322
	ZINC	CHEMBL1643031	3.06e-06	Bioorg. Med. Chem.	2011	19	275	5.51428	5.52858
	ZINC	CHEMBL1643038	4e-08	Bioorg. Med. Chem.	2011	19	275	7.39794	5.83346
	ZINC	CHEMBL1643040	1.07e-06	Bioorg. Med. Chem.	2011	19	275	5.97062	6.22769
	ZINC	CHEMBL1643041	9e-07	Bioorg. Med. Chem.	2011	19	275	6.04576	5.98096
	ZINC	CHEMBL1643044	7.9e-07	Bioorg. Med. Chem.	2011	19	275	6.10237	6.18427
	ZINC	CHEMBL1643045	6.2e-07	Bioorg. Med. Chem.	2011	19	275	6.20761	6.3346
	ZINC	CHEMBL1643048	7.5e-07	Bioorg. Med. Chem.	2011	19	275	6.12494	5.89179
	ZINC	CHEMBL1643051	1.38e-06	Bioorg. Med. Chem.	2011	19	275	5.86012	5.83021
	ZINC	CHEMBL1643054	6.3e-07	Bioorg. Med. Chem.	2011	19	275	6.20066	5.70534
	ZINC	CHEMBL1643765	1.3e-08	Bioorg. Med. Chem. Lett.	2011	21	431	7.88606	7.93219
	ZINC	CHEMBL1643807	6.9e-07	Bioorg. Med. Chem.	2011	19	471	6.16115	6.03639
	ZINC	CHEMBL1643808	8.5e-07	Bioorg. Med. Chem.	2011	19	471	6.07058	6.10815
	ZINC	CHEMBL1643809	4.7e-07	Bioorg. Med. Chem.	2011	19	471	6.3279	5.933
	ZINC	CHEMBL1643810	1.21e-06	Bioorg. Med. Chem.	2011	19	471	5.91721	6.23529
	ZINC	CHEMBL1643811	8.1e-07	Bioorg. Med. Chem.	2011	19	471	6.09151	6.04771
	ZINC	CHEMBL1643813	4.54e-06	Bioorg. Med. Chem.	2011	19	471	5.34294	5.97333
	ZINC	CHEMBL1643815	9.1e-07	Bioorg. Med. Chem.	2011	19	471	6.04096	5.86832
	ZINC	CHEMBL1643817	6.4e-07	Bioorg. Med. Chem.	2011	19	471	6.19382	5.84736
	ZINC	CHEMBL1643823	2.7e-07	Bioorg. Med. Chem.	2011	19	471	6.56864	6.09099
	ZINC	CHEMBL1643825	7e-07	Bioorg. Med. Chem.	2011	19	471	6.1549	6.2648
	ZINC	CHEMBL1643826	2.7e-07	Bioorg. Med. Chem.	2011	19	471	6.56864	6.13702
	ZINC	CHEMBL1643903	2.5e-08	Bioorg. Med. Chem.	2011	19	186	7.60206	6.24792
	ZINC	CHEMBL1644987	3.24e-08	Bioorg. Med. Chem. Lett.	2011	21	5978	7.48945	7.3452
	ZINC	CHEMBL164660	4.56e-05	Bioorg. Med. Chem. Lett.	2013	23	4248	4.34104	4.32645
	ZINC	CHEMBL165020	1.1e-09	Bioorg. Med. Chem. Lett.	2003	13	757	8.95861	6.42854
	ZINC	CHEMBL1651415	1.8e-08	J. Med. Chem.	2011	54	411	7.74473	7.37734
	ZINC	CHEMBL1651417	3.8e-09	J. Med. Chem.	2011	54	411	8.42022	7.94718
	ZINC	CHEMBL1651418	1.8e-09	J. Med. Chem.	2011	54	411	8.74473	8.01249
	ZINC	CHEMBL1651419	1.08e-07	J. Med. Chem.	2011	54	411	6.96658	7.67301
	ZINC	CHEMBL1651420	9.6e-08	J. Med. Chem.	2011	54	411	7.01773	7.70159
	ZINC	CHEMBL1651421	1.3e-08	J. Med. Chem.	2011	54	411	7.88606	7.15862
	ZINC	CHEMBL1651422	1.5e-08	J. Med. Chem.	2011	54	411	7.82391	8.40458
	ZINC	CHEMBL1651423	2.02e-07	J. Med. Chem.	2011	54	411	6.69465	7.10566
	ZINC	CHEMBL1651429	5.43e-07	J. Med. Chem.	2011	54	411	6.2652	8.36339
	ZINC	CHEMBL1651435	3.1e-05	J. Nat. Prod.	2010	73	2047	4.50864	5.38576
	ZINC	CHEMBL1651437	5.7e-06	J. Nat. Prod.	2010	73	2047	5.24413	5.15386
	ZINC	CHEMBL1651440	9.2e-06	J. Nat. Prod.	2010	73	2047	5.03621	5.15545
	ZINC	CHEMBL1651443	2.44e-05	J. Nat. Prod.	2010	73	2047	4.61261	5.09743
	ZINC	CHEMBL1651461	1.5e-06	J. Med. Chem.	2011	54	312	5.82391	5.86465
	ZINC	CHEMBL1651462	5e-07	J. Med. Chem.	2011	54	312	6.30103	6.04955
	ZINC	CHEMBL1651463	2.7e-09	J. Med. Chem.	2011	54	411	8.56864	7.09428
	ZINC	CHEMBL1651465	1.8e-09	J. Med. Chem.	2012	55	10064	8.74473	7.77647
	ZINC	CHEMBL1651466	4.3e-09	J. Med. Chem.	2011	54	411	8.36653	7.18173
	ZINC	CHEMBL1651470	2.4e-07	J. Med. Chem.	2011	54	312	6.61979	5.60326
	ZINC	CHEMBL1651473	8e-07	J. Med. Chem.	2011	54	312	6.09691	5.69437
	ZINC	CHEMBL1651476	1.4e-06	J. Med. Chem.	2011	54	312	5.85387	6.00893
	ZINC	CHEMBL1651478	1.2e-06	J. Med. Chem.	2011	54	312	5.92082	5.283
	ZINC	CHEMBL1651483	1.4e-06	J. Med. Chem.	2011	54	312	5.85387	5.64505
	ZINC	CHEMBL1651484	3e-05	J. Med. Chem.	2011	54	312	4.52288	5.54706
	ZINC	CHEMBL1651485	2.7e-06	J. Med. Chem.	2011	54	312	5.56864	5.23862
	ZINC	CHEMBL1651486	3e-05	J. Med. Chem.	2011	54	312	4.52288	5.55092
	ZINC	CHEMBL1651487	4.18e-06	J. Med. Chem.	2011	54	312	5.37882	5.89696
	ZINC	CHEMBL1651489	4e-07	J. Med. Chem.	2011	54	312	6.39794	6.08853
	ZINC	CHEMBL1651490	1.1e-06	J. Med. Chem.	2011	54	312	5.95861	5.79794
	ZINC	CHEMBL1651491	3e-05	J. Med. Chem.	2011	54	312	4.52288	5.74336
	ZINC	CHEMBL1651915	4.2e-06	Eur. J. Med. Chem.	2011	46	95	5.37675	5.55024
	ZINC	CHEMBL1651917	2.8e-06	Eur. J. Med. Chem.	2011	46	95	5.55284	5.5455
	ZINC	CHEMBL1651918	2e-06	Eur. J. Med. Chem.	2011	46	95	5.69897	5.95407
	ZINC	CHEMBL1651921	5e-05	Eur. J. Med. Chem.	2011	46	95	4.30103	6.2117
	ZINC	CHEMBL1652013	7.7e-06	J. Nat. Prod.	2010	73	2053	5.11351	5.44398
	ChEMBL	CHEMBL1652176	5.2e-07	MedChemComm	2010	1	165	6.284	5.9344
	ZINC	CHEMBL1652382	1.1e-06	Eur. J. Med. Chem.	2011	46	423	5.95861	5.56105
	ZINC	CHEMBL1652383	1.6e-06	Eur. J. Med. Chem.	2011	46	423	5.79588	5.63326
	ZINC	CHEMBL1652384	7.5e-06	Eur. J. Med. Chem.	2011	46	423	5.12494	5.71152
	ZINC	CHEMBL1652385	8e-07	Eur. J. Med. Chem.	2011	46	423	6.09691	5.59181
	ZINC	CHEMBL1652386	2.8e-06	Eur. J. Med. Chem.	2011	46	423	5.55284	5.54451
	ZINC	CHEMBL1652387	7.5e-06	Eur. J. Med. Chem.	2011	46	423	5.12494	5.54356
	ZINC	CHEMBL1652388	1.7e-05	Eur. J. Med. Chem.	2011	46	423	4.76955	5.72236
	ZINC	CHEMBL166221	2.53e-07	Bioorg. Med. Chem. Lett.	2003	13	757	6.59688	7.7136
	ZINC	CHEMBL1668121	3.3e-05	J. Nat. Prod.	2011	74	109	4.48149	5.51517
	ZINC	CHEMBL1668229	1.5e-06	Bioorg. Med. Chem. Lett.	2011	21	1097	5.82391	5.54496
	ZINC	CHEMBL1668233	1.3e-06	Bioorg. Med. Chem. Lett.	2011	21	1097	5.88606	5.7563
	ZINC	CHEMBL168	0.00015	J. Med. Chem.	2014	57	1116	3.82391	4.42962
	ZINC	CHEMBL1684593	8.4e-07	Bioorg. Med. Chem. Lett.	2011	21	1593	6.07572	5.96427
	ZINC	CHEMBL1684594	7.7e-07	Bioorg. Med. Chem. Lett.	2011	21	1593	6.11351	5.94759
	ZINC	CHEMBL1684595	3.36e-06	Bioorg. Med. Chem. Lett.	2011	21	1593	5.47366	5.55237
	ZINC	CHEMBL1684596	3.2e-06	Bioorg. Med. Chem. Lett.	2011	21	1593	5.49485	5.54991
	ZINC	CHEMBL1684601	1.612e-05	Bioorg. Med. Chem. Lett.	2011	21	1593	4.79263	5.48905
	ZINC	CHEMBL1684603	5.47e-06	Bioorg. Med. Chem. Lett.	2011	21	1593	5.26201	5.43237
	ZINC	CHEMBL1684605	8.2e-07	Bioorg. Med. Chem. Lett.	2011	21	1593	6.08619	5.95845
	ZINC	CHEMBL1684609	4.1e-06	Bioorg. Med. Chem. Lett.	2011	21	1593	5.38722	5.38597
	ZINC	CHEMBL1684610	2.528e-05	Bioorg. Med. Chem. Lett.	2011	21	1593	4.59722	5.62186
	ZINC	CHEMBL1684612	4.31e-06	Bioorg. Med. Chem. Lett.	2011	21	1593	5.36552	5.40906
	ZINC	CHEMBL1684613	2.14e-06	Bioorg. Med. Chem. Lett.	2011	21	1593	5.66959	5.12521
	ZINC	CHEMBL1684615	1.33e-06	Bioorg. Med. Chem. Lett.	2011	21	1593	5.87615	5.31569
	ZINC	CHEMBL1684616	2.1e-06	Bioorg. Med. Chem. Lett.	2011	21	1593	5.67778	5.19025
	ZINC	CHEMBL1684984	2e-07	Bioorg. Med. Chem. Lett.	2011	21	1767	6.69897	5.36606
	ZINC	CHEMBL168668	3.6e-05	J. Med. Chem.	2003	46	820	4.4437	5.09166
	ZINC	CHEMBL1688184	3e-08	ACS Med. Chem. Lett.	2010	1	411	7.52288	6.80574
	ZINC	CHEMBL1688185	3.1e-07	ACS Med. Chem. Lett.	2010	1	411	6.50864	5.87594
	ZINC	CHEMBL1688186	9e-08	ACS Med. Chem. Lett.	2010	1	411	7.04576	6.35345
	ZINC	CHEMBL1688187	3.9e-07	ACS Med. Chem. Lett.	2010	1	411	6.40894	6.81268
	ZINC	CHEMBL1688188	4.5e-07	ACS Med. Chem. Lett.	2010	1	411	6.34679	5.47738
	ZINC	CHEMBL1688189	1.5e-07	ACS Med. Chem. Lett.	2010	1	411	6.82391	6.80911
	ZINC	CHEMBL1688191	6e-08	ACS Med. Chem. Lett.	2010	1	411	7.22185	6.76497
	ZINC	CHEMBL1688194	1e-05	ACS Med. Chem. Lett.	2010	1	411	5	5.77013
	ZINC	CHEMBL1688195	8.1e-06	ACS Med. Chem. Lett.	2010	1	411	5.09151	5.65818
	ZINC	CHEMBL1689413	7.7e-06	Eur. J. Med. Chem.	2011	46	901	5.11351	5.21962
	ZINC	CHEMBL1689414	6.8e-06	Eur. J. Med. Chem.	2011	46	901	5.16749	5.22137
	ZINC	CHEMBL1689415	7.2e-06	Eur. J. Med. Chem.	2011	46	901	5.14267	5.20989
	ZINC	CHEMBL1689417	6.7e-06	Eur. J. Med. Chem.	2011	46	901	5.17393	5.26229
	ZINC	CHEMBL1689419	2.2e-06	Eur. J. Med. Chem.	2011	46	901	5.65758	5.56826
	ZINC	CHEMBL1689420	4.7e-06	Eur. J. Med. Chem.	2011	46	901	5.3279	5.1985
	ZINC	CHEMBL1689421	5.5e-06	Eur. J. Med. Chem.	2011	46	901	5.25964	5.26052
	ZINC	CHEMBL1689424	1e-06	J. Nat. Prod.	2011	74	267	6	5.39662
	ZINC	CHEMBL169	4.2e-05	Eur. J. Med. Chem.	2013	66	238	4.37675	4.19851
	ZINC	CHEMBL16923	0.000132117	Bioorg. Med. Chem. Lett.	2001	11	1173	3.87904	4.32957
	ZINC	CHEMBL16937	0.000154593	Bioorg. Med. Chem. Lett.	2001	11	1173	3.81081	4.62821
	ZINC	CHEMBL16958	1.72e-06	Bioorg. Med. Chem. Lett.	2003	13	3841	5.76447	5.76426
	ZINC	CHEMBL16993	2.13854e-05	Bioorg. Med. Chem. Lett.	2001	11	1173	4.66988	4.88545
	ZINC	CHEMBL17006	3.13473e-05	Bioorg. Med. Chem. Lett.	2001	11	1173	4.5038	5.00139
	ZINC	CHEMBL17008	5.23631e-05	Bioorg. Med. Chem. Lett.	2001	11	1173	4.28097	5.04004
	ZINC	CHEMBL17199	2.00578e-06	Bioorg. Med. Chem. Lett.	2001	11	1173	5.69772	4.87969
	ZINC	CHEMBL17291	0.000182874	Bioorg. Med. Chem. Lett.	2001	11	1173	3.73785	4.71451
	ZINC	CHEMBL17322	0.00014559	Bioorg. Med. Chem. Lett.	2001	11	1173	3.83687	4.45516
	ZINC	CHEMBL17324	2.34096e-05	Bioorg. Med. Chem. Lett.	2001	11	1173	4.63061	4.70729
	ZINC	CHEMBL17329	8.76027e-07	Bioorg. Med. Chem. Lett.	2001	11	1173	6.05748	4.38083
	ZINC	CHEMBL17347	9.56393e-06	Bioorg. Med. Chem. Lett.	2001	11	1173	5.01936	4.65407
	ZINC	CHEMBL1738703	9.3e-08	Bioorg. Med. Chem. Lett.	2011	21	4602	7.03152	7.39568
	ZINC	CHEMBL1738728	6.3e-08	J. Med. Chem.	2012	55	8330	7.20066	6.63787
	ZINC	CHEMBL1739368	6.5e-07	Eur. J. Med. Chem.	2012	58	22	6.18709	4.99838
	ZINC	CHEMBL1743599	4.3e-05	J. Med. Chem.	2009	52	6209	4.36653	5.55576
	ZINC	CHEMBL17444	8.19425e-05	Bioorg. Med. Chem. Lett.	2001	11	1173	4.08649	4.8166
	ZINC	CHEMBL174820	9.9e-08	Bioorg. Med. Chem. Lett.	1995	5	93	7.00436	4.88308
	ZINC	CHEMBL17497	2.1001e-06	Bioorg. Med. Chem. Lett.	2001	11	1173	5.67776	5.03163
	ZINC	CHEMBL1751	2.7e-07	J. Nat. Prod.	2009	72	1969	6.56864	5.81483
	ZINC	CHEMBL175431	4e-08	J. Med. Chem.	2005	48	556	7.39794	5.36908
	ZINC	CHEMBL175441	3.5e-06	J. Med. Chem.	2005	48	556	5.45593	5.8182
	ZINC	CHEMBL175897	3.62e-06	J. Med. Chem.	2005	48	556	5.44129	6.401
	ZINC	CHEMBL17594	0.000124978	Bioorg. Med. Chem. Lett.	2001	11	1173	3.90317	4.95746
	ZINC	CHEMBL1760911	2.7e-06	Bioorg. Med. Chem. Lett.	2011	21	2305	5.56864	5.12452
	ZINC	CHEMBL1760913	5.1e-06	Bioorg. Med. Chem. Lett.	2011	21	2305	5.29243	5.33135
	ZINC	CHEMBL1760914	7e-07	Bioorg. Med. Chem. Lett.	2011	21	2305	6.1549	5.38435
	ZINC	CHEMBL176131	3.66e-06	J. Med. Chem.	2005	48	556	5.43652	5.14483
	ZINC	CHEMBL1762456	3.076e-05	Bioorg. Med. Chem. Lett.	2013	23	3304	4.51201	4.7318
	ZINC	CHEMBL176435	4.5e-07	J. Med. Chem.	2005	48	556	6.34679	5.37587
	ZINC	CHEMBL17647	0.000135081	Bioorg. Med. Chem. Lett.	2001	11	1173	3.86941	4.34608
	ZINC	CHEMBL1766681	1.25e-05	J. Med. Chem.	2011	54	2902	4.90309	5.16201
	ZINC	CHEMBL1766682	1e-05	J. Med. Chem.	2011	54	2902	5	5.17035
	ZINC	CHEMBL1766683	6.3e-06	J. Med. Chem.	2011	54	2902	5.20066	5.17867
	ZINC	CHEMBL1766685	7.2e-06	J. Med. Chem.	2011	54	2902	5.14267	5.2351
	ZINC	CHEMBL1766686	1.05e-05	J. Med. Chem.	2011	54	2902	4.97881	5.58005
	ZINC	CHEMBL1766687	1.5e-05	J. Med. Chem.	2011	54	2902	4.82391	5.28263
	ZINC	CHEMBL1766688	7.5e-06	J. Med. Chem.	2011	54	2902	5.12494	5.05969
	ZINC	CHEMBL1766689	8.3e-06	J. Med. Chem.	2011	54	2902	5.08092	5.12074
	ZINC	CHEMBL1766691	1e-05	J. Med. Chem.	2011	54	2902	5	5.266
	ZINC	CHEMBL1766692	9e-06	J. Med. Chem.	2011	54	2902	5.04576	5.13611
	ZINC	CHEMBL1766693	7.7e-06	J. Med. Chem.	2011	54	2902	5.11351	5.06148
	ZINC	CHEMBL1766694	1.4e-05	J. Med. Chem.	2011	54	2902	4.85387	5.29062
	ZINC	CHEMBL1766695	1.19e-05	J. Med. Chem.	2011	54	2902	4.92445	5.12518
	ZINC	CHEMBL1770234	2.1e-06	Bioorg. Med. Chem. Lett.	2011	21	3110	5.67778	5.62403
	ZINC	CHEMBL1770235	2.14e-06	Bioorg. Med. Chem. Lett.	2011	21	3110	5.66959	5.64083
	ZINC	CHEMBL1770236	1.15e-06	Bioorg. Med. Chem. Lett.	2011	21	3110	5.9393	5.47863
	ZINC	CHEMBL1770239	6.02e-06	Bioorg. Med. Chem. Lett.	2011	21	3110	5.2204	5.28698
	ZINC	CHEMBL1770240	7.04e-06	Bioorg. Med. Chem. Lett.	2011	21	3110	5.15243	5.37089
	ZINC	CHEMBL1770242	6.037e-05	Bioorg. Med. Chem. Lett.	2011	21	3110	4.21918	5.59297
	ZINC	CHEMBL1773418	1.51e-06	J. Med. Chem.	2011	54	3445	5.82102	5.56558
	ZINC	CHEMBL1773419	1.7e-07	J. Med. Chem.	2011	54	3445	6.76955	5.49337
	ZINC	CHEMBL1773420	1.1e-07	J. Med. Chem.	2011	54	3445	6.95861	5.42291
	ZINC	CHEMBL1773899	2.4e-08	J. Nat. Prod.	2011	74	882	7.61979	6.98904
	ZINC	CHEMBL1775018	5e-05	J. Med. Chem.	2011	54	3298	4.30103	5.14412
	ZINC	CHEMBL1775022	4.9e-06	J. Med. Chem.	2011	54	3298	5.3098	5.0833
	ZINC	CHEMBL1775023	2.8e-06	J. Med. Chem.	2011	54	3298	5.55284	5.02837
	ZINC	CHEMBL1775024	2.8e-06	J. Med. Chem.	2011	54	3298	5.55284	5.04349
	ZINC	CHEMBL1775026	5e-05	J. Med. Chem.	2011	54	3298	4.30103	5.3234
	ZINC	CHEMBL1775027	1.1e-05	J. Med. Chem.	2011	54	3298	4.95861	5.15571
	ZINC	CHEMBL1775030	5e-06	J. Med. Chem.	2011	54	3298	5.30103	5.12582
	ZINC	CHEMBL1775070	0.0001	J. Med. Chem.	2011	54	3564	4	5.66786
	ZINC	CHEMBL1775071	0.0001	J. Med. Chem.	2011	54	3564	4	4.66898
	ChEMBL	CHEMBL1775213	1.2e-07	J. Med. Chem.	2011	54	3153	6.92082	5.15218
	ZINC	CHEMBL1775214	2e-07	J. Med. Chem.	2011	54	3153	6.69897	4.84844
	ZINC	CHEMBL1777816	0.0001	Bioorg. Med. Chem. Lett.	2011	21	3637	4	4.49864
	ZINC	CHEMBL1778034	6.044e-05	Bioorg. Med. Chem. Lett.	2011	21	3637	4.21868	4.58856
	ZINC	CHEMBL1778035	3.92e-05	Bioorg. Med. Chem. Lett.	2011	21	3637	4.40671	4.55337
	ZINC	CHEMBL1778036	1.284e-05	Bioorg. Med. Chem. Lett.	2011	21	3637	4.89143	4.73854
	ZINC	CHEMBL1778037	2.02e-05	Bioorg. Med. Chem. Lett.	2011	21	3637	4.69465	4.3203
	ZINC	CHEMBL1778038	8.328e-05	Bioorg. Med. Chem. Lett.	2011	21	3637	4.07946	4.4666
	ZINC	CHEMBL1778039	1.804e-05	Bioorg. Med. Chem. Lett.	2011	21	3637	4.74376	4.69266
	ZINC	CHEMBL1778040	2.299e-05	Bioorg. Med. Chem. Lett.	2011	21	3637	4.63846	4.39223
	ZINC	CHEMBL1778042	0.0001	Bioorg. Med. Chem. Lett.	2011	21	3637	4	5.29591
	ZINC	CHEMBL1778043	0.0001	Bioorg. Med. Chem. Lett.	2011	21	3637	4	4.83123
	ZINC	CHEMBL1778044	0.0001	Bioorg. Med. Chem. Lett.	2011	21	3637	4	5.01859
	ZINC	CHEMBL1778194	3.14e-07	Bioorg. Med. Chem. Lett.	2011	21	4602	6.50307	7.24845
	ZINC	CHEMBL1779239	3.1e-06	Bioorg. Med. Chem. Lett.	2011	21	3531	5.50864	5.36767
	ZINC	CHEMBL1779240	6e-06	Bioorg. Med. Chem. Lett.	2011	21	3531	5.22185	5.45337
	ZINC	CHEMBL1779241	5.1e-06	Bioorg. Med. Chem. Lett.	2011	21	3531	5.29243	5.39842
	ZINC	CHEMBL1779242	3.8e-06	Bioorg. Med. Chem. Lett.	2011	21	3531	5.42022	5.47651
	ZINC	CHEMBL1779531	3.2e-08	Bioorg. Med. Chem. Lett.	2011	21	4602	7.49485	7.26732
	ZINC	CHEMBL1782082	9.78e-06	J. Nat. Prod.	2011	74	1248	5.00966	5.02205
	ZINC	CHEMBL1782150	3.128e-05	Eur. J. Med. Chem.	2011	46	1964	4.50473	4.79254
	ZINC	CHEMBL1782151	1.997e-05	Eur. J. Med. Chem.	2011	46	1964	4.69962	4.70218
	ZINC	CHEMBL1782152	5.669e-05	Eur. J. Med. Chem.	2011	46	1964	4.24649	4.61253
	ZINC	CHEMBL1782153	0.0001	Eur. J. Med. Chem.	2011	46	1964	4	4.67908
	ZINC	CHEMBL1782154	2.394e-05	Eur. J. Med. Chem.	2011	46	1964	4.62088	4.36451
	ZINC	CHEMBL1782155	2.371e-05	Eur. J. Med. Chem.	2011	46	1964	4.62507	4.83742
	ZINC	CHEMBL1782156	4.67e-05	Eur. J. Med. Chem.	2011	46	1964	4.33068	4.53631
	ZINC	CHEMBL1782157	1.48e-05	Eur. J. Med. Chem.	2011	46	1964	4.82974	4.84998
	ZINC	CHEMBL1782760	7.14e-08	Eur. J. Med. Chem.	2011	46	2408	7.1463	7.12723
	ZINC	CHEMBL1782763	2.17e-09	Eur. J. Med. Chem.	2011	46	2408	8.66354	6.63764
	ZINC	CHEMBL1782766	2.68e-07	Eur. J. Med. Chem.	2011	46	2408	6.57187	7.40235
	ZINC	CHEMBL1783385	1.00514e-05	Eur. J. Med. Chem.	2011	46	2280	4.99778	5.32706
	ZINC	CHEMBL1783386	1.13771e-05	Eur. J. Med. Chem.	2011	46	2280	4.94397	5.30948
	ZINC	CHEMBL178395	2.7e-06	Bioorg. Med. Chem.	2009	17	2091	5.56864	4.95289
	ZINC	CHEMBL1784242	6.9e-06	Bioorg. Med. Chem. Lett.	2011	21	2845	5.16115	5.28313
	ZINC	CHEMBL1784622	3.513e-05	J. Nat. Prod.	2011	74	1248	4.45432	5.14196
	ZINC	CHEMBL178715	1.3e-05	Bioorg. Med. Chem. Lett.	2005	15	1591	4.88606	5.26793
	ZINC	CHEMBL179029	1.82e-06	J. Med. Chem.	2005	48	556	5.73993	6.21233
	ZINC	CHEMBL179143	2e-05	J. Med. Chem.	2005	48	556	4.69897	5.68955
	ZINC	CHEMBL1794067	7.3e-08	Bioorg. Med. Chem. Lett.	2009	19	1694	7.13668	6.59413
	ZINC	CHEMBL1794068	3e-08	Bioorg. Med. Chem. Lett.	2009	19	1694	7.52288	6.9167
	ZINC	CHEMBL1794069	3.4e-08	Bioorg. Med. Chem. Lett.	2009	19	1694	7.46852	7.18424
	ZINC	CHEMBL1795548	5.78422e-05	Bioorg. Med. Chem.	2011	19	3973	4.23776	4.3077
	ZINC	CHEMBL1795549	9.61645e-05	Bioorg. Med. Chem.	2011	19	3973	4.01699	4.09447
	ZINC	CHEMBL1795551	3.09095e-05	Bioorg. Med. Chem.	2011	19	3973	4.50991	4.21652
	ZINC	CHEMBL1795553	5.40932e-05	Bioorg. Med. Chem.	2011	19	3973	4.26686	4.28424
	ZINC	CHEMBL1795554	0.000123651	Bioorg. Med. Chem.	2011	19	3973	3.9078	4.15064
	ZINC	CHEMBL1795556	3.97519e-05	Bioorg. Med. Chem.	2011	19	3973	4.40064	4.1223
	ZINC	CHEMBL1795558	0.000112013	Bioorg. Med. Chem.	2011	19	3973	3.95073	4.35302
	ZINC	CHEMBL1795559	0.000108595	Bioorg. Med. Chem.	2011	19	3973	3.96419	4.14051
	ZINC	CHEMBL1795731	6e-07	Bioorg. Med. Chem.	2011	19	3995	6.22185	5.75885
	ZINC	CHEMBL1795734	6.2e-06	Bioorg. Med. Chem.	2011	19	3995	5.20761	5.38925
	ZINC	CHEMBL1795735	0.0001	Bioorg. Med. Chem.	2011	19	3995	4	5.33301
	ZINC	CHEMBL1795736	1.2e-06	Bioorg. Med. Chem.	2011	19	3995	5.92082	4.78715
	ZINC	CHEMBL1795738	1.93e-05	Bioorg. Med. Chem.	2011	19	3995	4.71444	4.86732
	ZINC	CHEMBL1795739	0.0001	Bioorg. Med. Chem.	2011	19	3995	4	5.12213
	ZINC	CHEMBL1795740	2.48e-05	Bioorg. Med. Chem.	2011	19	3995	4.60555	5.07924
	ZINC	CHEMBL1795741	1.79e-05	Bioorg. Med. Chem.	2011	19	3995	4.74715	4.75357
	ZINC	CHEMBL1795833	7.46e-06	Bioorg. Med. Chem.	2011	19	1987	5.12726	5.44656
	ZINC	CHEMBL1795944	4.63e-05	Bioorg. Med. Chem.	2011	19	3892	4.33442	4.33683
	ZINC	CHEMBL1795946	0.00012	Bioorg. Med. Chem.	2011	19	3892	3.92082	4.49152
	ZINC	CHEMBL1795947	3.66e-05	Bioorg. Med. Chem.	2011	19	3892	4.43652	4.38152
	ZINC	CHEMBL1795949	3.22e-05	Bioorg. Med. Chem.	2011	19	3892	4.49214	4.35544
	ZINC	CHEMBL1795950	1.28e-05	Bioorg. Med. Chem.	2011	19	3892	4.89279	4.78042
	ZINC	CHEMBL1795951	1.2e-05	Bioorg. Med. Chem.	2011	19	3892	4.92082	4.82926
	ZINC	CHEMBL1795959	3.18e-06	Bioorg. Med. Chem.	2011	19	1987	5.49757	5.39089
	ZINC	CHEMBL1795961	3.84e-06	Bioorg. Med. Chem.	2011	19	1987	5.41567	5.37846
	ZINC	CHEMBL1795963	2.79e-06	Bioorg. Med. Chem.	2011	19	1987	5.5544	5.28446
	ZINC	CHEMBL1795965	5.34e-06	Bioorg. Med. Chem.	2011	19	1987	5.27246	5.40124
	ZINC	CHEMBL1795966	5.27e-06	Bioorg. Med. Chem.	2011	19	1987	5.27819	5.25551
	ZINC	CHEMBL1795967	2.44e-06	Bioorg. Med. Chem.	2011	19	1987	5.61261	5.43827
	ZINC	CHEMBL1795969	3.47e-06	Bioorg. Med. Chem.	2011	19	1987	5.45967	5.35938
	ZINC	CHEMBL1795970	1.241e-05	Bioorg. Med. Chem.	2011	19	1987	4.90623	5.54039
	ZINC	CHEMBL179749	3.6e-07	J. Med. Chem.	2005	48	556	6.4437	5.75598
	ZINC	CHEMBL17979	0.00011	Bioorg. Med. Chem.	2012	20	7175	3.95861	5.09476
	ZINC	CHEMBL179829	2e-05	Bioorg. Med. Chem. Lett.	2005	15	1591	4.69897	5.07844
	ZINC	CHEMBL180005	4.4e-06	Bioorg. Med. Chem. Lett.	2005	15	1591	5.35655	5.19648
	ZINC	CHEMBL180216	4.06e-06	J. Med. Chem.	2005	48	556	5.39147	5.12619
	ZINC	CHEMBL180244	8.4e-06	Bioorg. Med. Chem. Lett.	2005	15	1591	5.07572	5.03847
	ZINC	CHEMBL180631	1.6e-05	Bioorg. Med. Chem. Lett.	2005	15	1591	4.79588	4.96872
	ZINC	CHEMBL1807790	2.9e-08	Bioorg. Med. Chem. Lett.	2011	21	4602	7.5376	7.21796
	ZINC	CHEMBL1807792	5.1e-08	Bioorg. Med. Chem. Lett.	2011	21	4602	7.29243	7.31197
	ZINC	CHEMBL1807794	7.2e-08	Bioorg. Med. Chem. Lett.	2011	21	4602	7.14267	7.32795
	ZINC	CHEMBL1807795	3.1e-08	Bioorg. Med. Chem. Lett.	2011	21	4602	7.50864	7.30472
	ZINC	CHEMBL1807796	2.7e-08	Bioorg. Med. Chem. Lett.	2011	21	4602	7.56864	7.15474
	ZINC	CHEMBL1807797	2.4e-08	Bioorg. Med. Chem. Lett.	2011	21	4602	7.61979	7.43723
	ZINC	CHEMBL1807798	1.47e-07	Bioorg. Med. Chem. Lett.	2011	21	4602	6.83268	7.15289
	ZINC	CHEMBL1807800	5.1e-08	Bioorg. Med. Chem. Lett.	2011	21	4602	7.29243	7.2425
	ZINC	CHEMBL1807803	3.8e-08	Bioorg. Med. Chem. Lett.	2011	21	4602	7.42022	7.38917
	ZINC	CHEMBL1807805	3.3e-08	Bioorg. Med. Chem. Lett.	2011	21	4602	7.48149	7.3246
	ZINC	CHEMBL1807806	3e-08	Bioorg. Med. Chem. Lett.	2011	21	4602	7.52288	7.30899
	ZINC	CHEMBL1807807	2.5e-08	Bioorg. Med. Chem. Lett.	2011	21	4602	7.60206	7.26398
	ZINC	CHEMBL1807808	8.1e-08	Bioorg. Med. Chem. Lett.	2011	21	4602	7.09151	7.43935
	ZINC	CHEMBL1807810	3.7e-08	Bioorg. Med. Chem. Lett.	2011	21	4602	7.4318	7.28449
	ZINC	CHEMBL1807812	4.2e-08	Bioorg. Med. Chem. Lett.	2011	21	4602	7.37675	7.28589
	ZINC	CHEMBL1807813	4.5e-08	Bioorg. Med. Chem. Lett.	2011	21	4602	7.34679	7.34917
	ZINC	CHEMBL180796	6.9e-06	Bioorg. Med. Chem. Lett.	2005	15	1591	5.16115	5.17997
	ZINC	CHEMBL1808240	7.33e-05	Bioorg. Med. Chem. Lett.	2011	21	4462	4.1349	4.38388
	ZINC	CHEMBL1808242	4.63e-05	Bioorg. Med. Chem. Lett.	2011	21	4462	4.33442	4.27225
	ZINC	CHEMBL1808243	2.52e-05	Bioorg. Med. Chem. Lett.	2011	21	4462	4.5986	4.58365
	ZINC	CHEMBL1808246	8.14e-05	Bioorg. Med. Chem. Lett.	2011	21	4462	4.08938	4.42238
	ZINC	CHEMBL1808247	0.0001961	Bioorg. Med. Chem. Lett.	2011	21	4462	3.70752	5.04835
	ZINC	CHEMBL1808248	7.27e-05	Bioorg. Med. Chem. Lett.	2011	21	4462	4.13847	4.36372
	ZINC	CHEMBL1808250	9.33e-05	Bioorg. Med. Chem. Lett.	2011	21	4462	4.03012	4.57199
	ZINC	CHEMBL1808252	0.0001954	Bioorg. Med. Chem. Lett.	2011	21	4462	3.70908	4.73258
	ZINC	CHEMBL1808346	1.33521e-05	Bioorg. Med. Chem.	2011	19	4506	4.87445	4.85706
	ZINC	CHEMBL1808347	2.57493e-05	Bioorg. Med. Chem.	2011	19	4506	4.58923	4.99686
	ZINC	CHEMBL1808348	1.86761e-05	Bioorg. Med. Chem.	2011	19	4506	4.72871	4.87773
	ZINC	CHEMBL1808377	0.0001	Bioorg. Med. Chem.	2011	19	4437	4	4.6417
	ZINC	CHEMBL1808379	5.73e-05	Bioorg. Med. Chem.	2011	19	4437	4.24185	4.52434
	ZINC	CHEMBL1808622	5.82e-06	Bioorg. Med. Chem. Lett.	2011	21	4909	5.23508	5.75232
	ZINC	CHEMBL1808624	8.3e-07	Bioorg. Med. Chem. Lett.	2011	21	4909	6.08092	5.51122
	ZINC	CHEMBL1808625	1.9e-07	Bioorg. Med. Chem. Lett.	2011	21	4909	6.72125	6.10459
	ZINC	CHEMBL1808629	1.12e-06	Bioorg. Med. Chem. Lett.	2011	21	4909	5.95078	5.82553
	ZINC	CHEMBL1808631	8e-07	Bioorg. Med. Chem. Lett.	2011	21	4909	6.09691	5.86404
	ZINC	CHEMBL1808634	8.84e-06	Bioorg. Med. Chem. Lett.	2011	21	4909	5.05355	5.94601
	ZINC	CHEMBL1808635	1.58e-06	Bioorg. Med. Chem. Lett.	2011	21	4909	5.80134	5.80644
	ZINC	CHEMBL1808637	2.23e-06	Bioorg. Med. Chem. Lett.	2011	21	4909	5.6517	5.87092
	ZINC	CHEMBL1808639	2.05e-06	Bioorg. Med. Chem. Lett.	2011	21	4909	5.68825	5.83359
	ZINC	CHEMBL1808640	9.3e-07	Bioorg. Med. Chem. Lett.	2011	21	4909	6.03152	5.92197
	ZINC	CHEMBL1808642	1.04e-06	Bioorg. Med. Chem. Lett.	2011	21	4909	5.98297	5.94223
	ZINC	CHEMBL1808643	9e-07	Bioorg. Med. Chem. Lett.	2011	21	4909	6.04576	5.73349
	ZINC	CHEMBL1808644	2.2e-07	Bioorg. Med. Chem. Lett.	2011	21	4909	6.65758	6.88421
	ZINC	CHEMBL1808645	5.3e-07	Bioorg. Med. Chem. Lett.	2011	21	4909	6.27572	7.13866
	ZINC	CHEMBL1808671	2e-05	Bioorg. Med. Chem. Lett.	2011	21	4844	4.69897	5.17412
	ZINC	CHEMBL1808672	9.1e-06	Bioorg. Med. Chem. Lett.	2011	21	4844	5.04096	5.33505
	ZINC	CHEMBL1808673	4.4e-06	Bioorg. Med. Chem. Lett.	2011	21	4844	5.35655	5.18502
	ZINC	CHEMBL1808674	3.5e-06	Bioorg. Med. Chem. Lett.	2011	21	4844	5.45593	5.42616
	ZINC	CHEMBL1808803	1.6e-10	Bioorg. Med. Chem.	2011	19	4421	9.79588	9.16341
	ZINC	CHEMBL1808804	5.4e-08	Bioorg. Med. Chem.	2011	19	4421	7.26761	6.80048
	ZINC	CHEMBL1808805	2.4e-09	Bioorg. Med. Chem.	2011	19	4421	8.61979	8.74171
	ZINC	CHEMBL1808806	6.2e-07	Bioorg. Med. Chem.	2011	19	4421	6.20761	6.86437
	ZINC	CHEMBL1808807	5e-10	Bioorg. Med. Chem.	2011	19	4421	9.30103	8.91992
	ZINC	CHEMBL1808808	4.5e-10	Bioorg. Med. Chem.	2011	19	4421	9.34679	9.41652
	ZINC	CHEMBL1808811	1.8e-07	Bioorg. Med. Chem.	2011	19	4421	6.74473	6.51954
	ZINC	CHEMBL1808814	3.1e-07	Bioorg. Med. Chem.	2011	19	4421	6.50864	6.73702
	ZINC	CHEMBL1808816	1.5e-07	Bioorg. Med. Chem.	2011	19	4421	6.82391	6.83558
	ZINC	CHEMBL1808817	4.8e-07	Bioorg. Med. Chem.	2011	19	4421	6.31876	6.5513
	ZINC	CHEMBL1808819	3.7e-10	Bioorg. Med. Chem.	2011	19	4421	9.4318	9.36606
	ZINC	CHEMBL1808820	3.8e-10	Bioorg. Med. Chem.	2011	19	4421	9.42022	9.48119
	ZINC	CHEMBL1808821	1.4e-10	Bioorg. Med. Chem.	2011	19	4421	9.85387	9.30928
	ZINC	CHEMBL1808823	1.3e-10	Bioorg. Med. Chem.	2011	19	4421	9.88606	9.66978
	ZINC	CHEMBL1808825	8.6e-11	Bioorg. Med. Chem.	2011	19	4421	10.0655	9.80475
	ZINC	CHEMBL1808826	4.5e-11	Bioorg. Med. Chem.	2011	19	4421	10.3468	9.43446
	ZINC	CHEMBL1808827	6.3e-07	Bioorg. Med. Chem.	2011	19	4421	6.20066	6.50823
	ZINC	CHEMBL1808828	5.2e-07	Bioorg. Med. Chem.	2011	19	4421	6.284	6.70847
	ZINC	CHEMBL1808830	6e-10	Bioorg. Med. Chem.	2011	19	4421	9.22185	9.38352
	ZINC	CHEMBL180889	3.9e-06	Bioorg. Med. Chem. Lett.	2005	15	1591	5.40894	5.24907
	ZINC	CHEMBL180895	4.7e-06	Bioorg. Med. Chem. Lett.	2005	15	1591	5.3279	5.01443
	ZINC	CHEMBL181061	8.3e-06	Bioorg. Med. Chem. Lett.	2005	15	1591	5.08092	5.10757
	ZINC	CHEMBL181064	2e-05	Bioorg. Med. Chem. Lett.	2005	15	1591	4.69897	5.00771
	ZINC	CHEMBL181150	7.9e-06	Bioorg. Med. Chem. Lett.	2005	15	1591	5.10237	5.12337
	ZINC	CHEMBL181206	2.9e-05	Bioorg. Med. Chem. Lett.	2005	15	1591	4.5376	5.10606
	ZINC	CHEMBL1813144	5.3e-07	Bioorg. Med. Chem.	2011	19	4851	6.27572	5.88357
	ZINC	CHEMBL181354	2e-05	Bioorg. Med. Chem. Lett.	2005	15	1591	4.69897	4.81589
	ZINC	CHEMBL181459	2.69e-06	Bioorg. Med. Chem.	2008	16	7992	5.57025	5.52244
	ZINC	CHEMBL1814767	3e-08	J. Med. Chem.	2014	57	1097	7.52288	5.32607
	ZINC	CHEMBL1814769	4.25e-07	J. Med. Chem.	2011	54	5498	6.37161	4.85829
	ZINC	CHEMBL1814774	1e-05	J. Med. Chem.	2011	54	5498	5	5.31946
	ZINC	CHEMBL1818538	2.046e-05	Bioorg. Med. Chem.	2012	20	1417	4.68909	5.41597
	ZINC	CHEMBL1818541	5.81e-06	Bioorg. Med. Chem.	2011	19	5454	5.23582	5.59388
	ZINC	CHEMBL1818638	1.091e-05	Bioorg. Med. Chem.	2011	19	5454	4.96218	5.3272
	ZINC	CHEMBL1818652	5.4e-06	Bioorg. Med. Chem.	2011	19	5454	5.26761	5.2444
	ZINC	CHEMBL1818654	7.57e-06	Bioorg. Med. Chem.	2011	19	5454	5.1209	5.26437
	ZINC	CHEMBL1819137	7e-09	J. Med. Chem.	2011	54	4752	8.1549	7.83777
	ZINC	CHEMBL1819138	1e-08	J. Med. Chem.	2011	54	4752	8	7.15777
	ZINC	CHEMBL1819140	1.37e-06	J. Med. Chem.	2011	54	4752	5.86328	6.62457
	ZINC	CHEMBL1819141	6e-09	J. Med. Chem.	2011	54	4752	8.22185	7.79653
	ZINC	CHEMBL1819143	6.8e-07	J. Med. Chem.	2011	54	4752	6.16749	6.49803
	ZINC	CHEMBL1819255	1.2e-08	J. Med. Chem.	2011	54	4752	7.92082	6.92216
	ZINC	CHEMBL1819258	1e-09	J. Med. Chem.	2011	54	4752	9	6.78856
	ZINC	CHEMBL1819260	2e-09	J. Med. Chem.	2011	54	4752	8.69897	7.82888
	ZINC	CHEMBL1819266	1.22e-07	J. Med. Chem.	2011	54	4752	6.91364	6.41765
	ZINC	CHEMBL1819268	1.98e-07	J. Med. Chem.	2011	54	4752	6.70333	6.63136
	ZINC	CHEMBL1819269	1.9e-08	J. Med. Chem.	2011	54	4752	7.72125	7.14259
	ZINC	CHEMBL1819271	1.2e-08	J. Med. Chem.	2011	54	4752	7.92082	7.44895
	ZINC	CHEMBL1819273	1e-09	J. Med. Chem.	2011	54	4752	9	8.45266
	ZINC	CHEMBL1819274	9e-10	J. Med. Chem.	2011	54	4752	9.04576	8.40936
	ZINC	CHEMBL1819275	1.3e-09	J. Med. Chem.	2011	54	4752	8.88606	8.26618
	ZINC	CHEMBL1819375	4.87e-06	Eur. J. Med. Chem.	2013	70	677	5.31247	5.79394
	ZINC	CHEMBL1819379	6.5e-07	Eur. J. Med. Chem.	2013	70	677	6.18709	5.6543
	ZINC	CHEMBL1819429	1.01e-05	J. Med. Chem.	2011	54	5592	4.99568	5.09982
	ZINC	CHEMBL1821761	7.7e-08	Bioorg. Med. Chem. Lett.	2011	21	5633	7.11351	6.56385
	ZINC	CHEMBL1822486	1.01e-07	Bioorg. Med. Chem. Lett.	2011	21	5296	6.99568	6.69308
	ChEMBL	CHEMBL1822487	4.2e-07	Bioorg. Med. Chem. Lett.	2011	21	5296	6.37675	6.70663
	ZINC	CHEMBL1822489	5.36e-07	Bioorg. Med. Chem. Lett.	2011	21	5296	6.27084	6.83607
	ZINC	CHEMBL1822490	7.5e-08	Bioorg. Med. Chem. Lett.	2011	21	5296	7.12494	6.57197
	ZINC	CHEMBL1822492	3.65e-07	Bioorg. Med. Chem. Lett.	2011	21	5296	6.43771	6.3792
	ZINC	CHEMBL1822493	1.84e-06	Bioorg. Med. Chem. Lett.	2011	21	5296	5.73518	6.94704
	ChEMBL	CHEMBL1822495	1.46e-07	Bioorg. Med. Chem. Lett.	2011	21	5296	6.83565	6.73897
	ZINC	CHEMBL182260	5.5e-06	Bioorg. Med. Chem. Lett.	2005	15	1943	5.25964	5.84569
	ChEMBL	CHEMBL1822637	1.5e-08	Bioorg. Med. Chem. Lett.	2011	21	5296	7.82391	6.21939
	ZINC	CHEMBL1822638	2.5e-08	Bioorg. Med. Chem. Lett.	2011	21	5296	7.60206	7.07074
	ZINC	CHEMBL1822639	1.04e-07	Bioorg. Med. Chem. Lett.	2011	21	5296	6.98297	7.27522
	ZINC	CHEMBL1822640	2.5e-08	Bioorg. Med. Chem. Lett.	2011	21	5296	7.60206	6.99176
	ZINC	CHEMBL1822641	2.03e-07	Bioorg. Med. Chem. Lett.	2011	21	5296	6.6925	6.69482
	ZINC	CHEMBL1822643	2.39e-06	Bioorg. Med. Chem. Lett.	2011	21	5296	5.6216	7.35887
	ZINC	CHEMBL1822644	1.61e-06	Bioorg. Med. Chem. Lett.	2011	21	5296	5.79317	6.875
	ZINC	CHEMBL1822645	5.96e-07	Bioorg. Med. Chem. Lett.	2011	21	5296	6.22475	6.86294
	ZINC	CHEMBL1822648	3.3e-08	Bioorg. Med. Chem. Lett.	2011	21	5296	7.48149	7.59221
	ZINC	CHEMBL1822650	9e-09	Bioorg. Med. Chem. Lett.	2011	21	5296	8.04576	8.1399
	ZINC	CHEMBL1822652	1e-08	Bioorg. Med. Chem. Lett.	2011	21	5296	8	8.17246
	ZINC	CHEMBL1822653	1e-08	Bioorg. Med. Chem. Lett.	2011	21	5296	8	8.0135
	ZINC	CHEMBL1822654	6e-09	Bioorg. Med. Chem. Lett.	2011	21	5296	8.22185	8.04209
	ZINC	CHEMBL1822655	8e-09	Bioorg. Med. Chem. Lett.	2011	21	5296	8.09691	8.07497
	ZINC	CHEMBL1822658	5e-09	J. Med. Chem.	2012	55	3250	8.30103	8.09963
	ZINC	CHEMBL1822659	5e-09	Bioorg. Med. Chem. Lett.	2011	21	5296	8.30103	8.18849
	ZINC	CHEMBL1822661	9e-09	Bioorg. Med. Chem. Lett.	2011	21	5296	8.04576	8.2164
	ZINC	CHEMBL1822979	4.54e-06	J. Med. Chem.	2011	54	5796	5.34294	5.19402
	ZINC	CHEMBL1822980	5.8e-06	J. Med. Chem.	2011	54	5796	5.23657	5.23873
	ZINC	CHEMBL1822981	8.57e-06	J. Med. Chem.	2011	54	5796	5.06702	5.18428
	ZINC	CHEMBL1822982	4.83e-06	J. Med. Chem.	2011	54	5796	5.31605	5.03038
	ZINC	CHEMBL1822983	1e-05	J. Med. Chem.	2011	54	5796	5	4.8131
	ZINC	CHEMBL1822984	1e-05	J. Med. Chem.	2011	54	5796	5	5.02231
	ZINC	CHEMBL1822985	1e-05	J. Med. Chem.	2011	54	5796	5	5.15014
	ZINC	CHEMBL1822986	1e-05	J. Med. Chem.	2011	54	5796	5	5.08039
	ZINC	CHEMBL1822987	1e-05	J. Med. Chem.	2011	54	5796	5	4.80287
	ZINC	CHEMBL1822988	1e-05	J. Med. Chem.	2011	54	5796	5	4.93591
	ZINC	CHEMBL1825089	1.6e-07	Bioorg. Med. Chem. Lett.	2011	21	5633	6.79588	6.75965
	ZINC	CHEMBL1825090	1.7e-07	Bioorg. Med. Chem. Lett.	2011	21	5633	6.76955	6.78042
	ZINC	CHEMBL1825092	2.4e-07	Bioorg. Med. Chem. Lett.	2011	21	5633	6.61979	6.85365
	ZINC	CHEMBL1825093	6e-08	Bioorg. Med. Chem. Lett.	2011	21	5633	7.22185	6.54133
	ZINC	CHEMBL1825095	9.2e-08	Bioorg. Med. Chem. Lett.	2011	21	5633	7.03621	6.68779
	ZINC	CHEMBL1828648	1.3e-06	J. Med. Chem.	2011	54	4694	5.88606	6.40755
	ZINC	CHEMBL1828920	7.7e-07	J. Med. Chem.	2011	54	5532	6.11351	4.70569
	ChEMBL	CHEMBL1829304	6.8e-08	J. Med. Chem.	2011	54	6139	7.16749	5.19699
	ZINC	CHEMBL1830396	3.4e-07	J. Med. Chem.	2011	54	4694	6.46852	6.54593
	ZINC	CHEMBL1830397	8e-07	J. Med. Chem.	2011	54	4694	6.09691	6.43166
	ZINC	CHEMBL1830420	2.3e-07	J. Med. Chem.	2011	54	4694	6.63827	6.33539
	ZINC	CHEMBL1830422	2.1e-07	J. Med. Chem.	2011	54	4694	6.67778	6.51266
	ZINC	CHEMBL1830424	3.3e-07	J. Med. Chem.	2011	54	4694	6.48149	6.2209
	ZINC	CHEMBL1830536	6.6e-07	J. Med. Chem.	2011	54	4694	6.18046	6.49669
	ZINC	CHEMBL1830537	2.6e-07	J. Med. Chem.	2011	54	4694	6.58503	6.51946
	ZINC	CHEMBL1830540	2.7e-07	J. Med. Chem.	2011	54	4694	6.56864	6.25228
	ZINC	CHEMBL1830668	7.16151e-05	Eur. J. Med. Chem.	2011	46	3690	4.145	5.24297
	ZINC	CHEMBL1830669	3.08924e-06	Eur. J. Med. Chem.	2011	46	3690	5.51015	5.0678
	ZINC	CHEMBL1830670	2.90174e-06	Eur. J. Med. Chem.	2011	46	3690	5.53734	4.57976
	ZINC	CHEMBL1830671	3.68485e-06	Eur. J. Med. Chem.	2011	46	3690	5.43358	5.07435
	ZINC	CHEMBL1830672	5.17566e-06	Eur. J. Med. Chem.	2011	46	3690	5.28603	4.79409
	ZINC	CHEMBL1830673	2.7402e-06	Eur. J. Med. Chem.	2011	46	3690	5.56222	5.21533
	ZINC	CHEMBL1830675	5.26232e-05	Eur. J. Med. Chem.	2011	46	3690	4.27882	5.29795
	ZINC	CHEMBL1830676	2.02579e-05	Eur. J. Med. Chem.	2011	46	3690	4.69341	4.68823
	ZINC	CHEMBL1830678	5.96588e-05	Eur. J. Med. Chem.	2011	46	3690	4.22433	4.77816
	ZINC	CHEMBL1830679	3.52053e-05	Eur. J. Med. Chem.	2011	46	3690	4.45339	4.72816
	ZINC	CHEMBL1830681	5.81035e-06	Eur. J. Med. Chem.	2011	46	3690	5.2358	5.17434
	ZINC	CHEMBL1833978	4.17e-08	Bioorg. Med. Chem. Lett.	2011	21	5978	7.37986	7.12544
	ZINC	CHEMBL1834094	4.7e-05	Bioorg. Med. Chem. Lett.	2011	21	5778	4.3279	4.37833
	ZINC	CHEMBL1834095	9.4e-05	Bioorg. Med. Chem. Lett.	2011	21	5778	4.02687	4.47967
	ZINC	CHEMBL1834096	4.6e-07	Bioorg. Med. Chem. Lett.	2011	21	5778	6.33724	6.27644
	ZINC	CHEMBL1834353	5.99e-08	Bioorg. Med. Chem. Lett.	2011	21	5978	7.22257	8.10946
	ZINC	CHEMBL1834354	2.35e-08	Bioorg. Med. Chem. Lett.	2011	21	5978	7.62893	8.00922
	ZINC	CHEMBL1834356	2e-09	Bioorg. Med. Chem. Lett.	2011	21	5978	8.69897	6.65166
	ZINC	CHEMBL1834357	4.96e-08	Bioorg. Med. Chem. Lett.	2011	21	5978	7.30452	7.14152
	ZINC	CHEMBL1834358	4.81e-08	Bioorg. Med. Chem. Lett.	2011	21	5978	7.31785	7.10138
	ZINC	CHEMBL1834359	4.032e-07	Bioorg. Med. Chem. Lett.	2011	21	5978	6.39448	7.42932
	ZINC	CHEMBL1834360	3.88e-08	Bioorg. Med. Chem. Lett.	2011	21	5978	7.41117	7.80698
	ZINC	CHEMBL1834361	3.768e-07	Bioorg. Med. Chem. Lett.	2011	21	5978	6.42389	7.06177
	ZINC	CHEMBL1834461	1.8e-07	Bioorg. Med. Chem. Lett.	2011	21	5735	6.74473	6.87549
	ZINC	CHEMBL1834462	9e-08	Bioorg. Med. Chem. Lett.	2011	21	5735	7.04576	6.70347
	ZINC	CHEMBL1834463	2.2e-07	Bioorg. Med. Chem. Lett.	2011	21	5735	6.65758	6.57487
	ZINC	CHEMBL1834464	2.5e-07	Bioorg. Med. Chem. Lett.	2011	21	5735	6.60206	6.51929
	ZINC	CHEMBL1834465	2.8e-07	Bioorg. Med. Chem. Lett.	2011	21	5735	6.55284	6.28146
	ZINC	CHEMBL1834467	2.6e-07	Bioorg. Med. Chem. Lett.	2011	21	5735	6.58503	6.56239
	ZINC	CHEMBL1834468	1.5e-07	Bioorg. Med. Chem. Lett.	2011	21	5735	6.82391	6.83411
	ZINC	CHEMBL1834469	1.1e-07	Bioorg. Med. Chem. Lett.	2011	21	5735	6.95861	6.80517
	ZINC	CHEMBL1834470	2.2e-07	Bioorg. Med. Chem. Lett.	2011	21	5735	6.65758	6.13249
	ZINC	CHEMBL1834471	2e-07	Bioorg. Med. Chem. Lett.	2011	21	5735	6.69897	6.38853
	ZINC	CHEMBL1834472	8e-08	Bioorg. Med. Chem. Lett.	2011	21	5735	7.09691	6.75431
	ZINC	CHEMBL1834473	1.6e-07	Bioorg. Med. Chem. Lett.	2011	21	5735	6.79588	6.82577
	ZINC	CHEMBL1834475	2.6e-07	Bioorg. Med. Chem. Lett.	2011	21	5735	6.58503	6.71087
	ZINC	CHEMBL1834477	8e-08	Bioorg. Med. Chem. Lett.	2011	21	5735	7.09691	6.86338
	ZINC	CHEMBL1834478	2.8e-07	Bioorg. Med. Chem. Lett.	2011	21	5735	6.55284	6.45745
	ZINC	CHEMBL1834479	1.6e-07	Bioorg. Med. Chem. Lett.	2011	21	5735	6.79588	6.79395
	ZINC	CHEMBL1834482	2e-07	Bioorg. Med. Chem. Lett.	2011	21	5735	6.69897	6.47485
	ZINC	CHEMBL18351	2.3e-08	Bioorg. Med. Chem.	2011	19	186	7.63827	4.64298
	ZINC	CHEMBL183513	3.39e-05	Bioorg. Med. Chem. Lett.	2012	22	1118	4.4698	5.14684
	ZINC	CHEMBL1835154	5e-05	Eur. J. Med. Chem.	2013	69	167	4.30103	4.29745
	ZINC	CHEMBL1835158	5e-05	Eur. J. Med. Chem.	2013	69	167	4.30103	4.31976
	ZINC	CHEMBL1835159	5e-05	Eur. J. Med. Chem.	2013	69	167	4.30103	4.30889
	ZINC	CHEMBL1835161	5e-05	Eur. J. Med. Chem.	2013	69	167	4.30103	4.29478
	ZINC	CHEMBL1835377	3.574e-05	J. Nat. Prod.	2011	74	2089	4.44685	4.58369
	ZINC	CHEMBL1836655	4.44e-08	Bioorg. Med. Chem. Lett.	2011	21	5978	7.35262	7.3642
	ZINC	CHEMBL1836656	6.708e-07	Bioorg. Med. Chem. Lett.	2011	21	5978	6.17341	7.75485
	ZINC	CHEMBL1836657	5e-10	Bioorg. Med. Chem. Lett.	2011	21	5978	9.30103	7.37315
	ZINC	CHEMBL1836795	2.9e-09	J. Med. Chem.	2011	54	6597	8.5376	8.43764
	ZINC	CHEMBL1836817	2.11e-09	J. Med. Chem.	2011	54	6597	8.67572	8.46576
	ZINC	CHEMBL1836818	1.91e-09	J. Med. Chem.	2011	54	6597	8.71897	8.43233
	ZINC	CHEMBL1836821	4.1e-08	J. Med. Chem.	2011	54	6597	7.38722	7.66768
	ZINC	CHEMBL1836822	3.87e-08	J. Med. Chem.	2011	54	6597	7.41229	7.74285
	ZINC	CHEMBL1836823	5.82e-08	J. Med. Chem.	2011	54	6597	7.23508	7.74521
	ZINC	CHEMBL1836824	3.1e-08	J. Med. Chem.	2011	54	6597	7.50864	7.58135
	ZINC	CHEMBL1836825	3.49e-08	J. Med. Chem.	2011	54	6597	7.45717	7.54021
	ZINC	CHEMBL183950	2.8e-07	Bioorg. Med. Chem. Lett.	2004	14	5489	6.55284	7.15766
	ZINC	CHEMBL185255	8e-08	Bioorg. Med. Chem. Lett.	2004	14	5489	7.09691	6.41748
	ZINC	CHEMBL185633	2.5e-07	Bioorg. Med. Chem. Lett.	2004	14	5489	6.60206	6.4633
	ChEMBL	CHEMBL186004	2.9e-09	J. Med. Chem.	2004	47	5244	8.5376	6.31678
	ZINC	CHEMBL186157	6e-07	J. Med. Chem.	2004	47	5894	6.22185	5.98485
	ZINC	CHEMBL186830	1.4e-07	Bioorg. Med. Chem. Lett.	2004	14	5489	6.85387	7.05377
	ZINC	CHEMBL187414	7e-08	Bioorg. Med. Chem. Lett.	2011	21	6829	7.1549	6.54597
	ZINC	CHEMBL187433	4.7e-07	J. Med. Chem.	2004	47	5894	6.3279	6.38285
	ZINC	CHEMBL187522	4e-07	J. Med. Chem.	2004	47	5894	6.39794	6.46335
	ZINC	CHEMBL187666	5e-07	J. Med. Chem.	2004	47	5894	6.30103	5.92997
	ZINC	CHEMBL187816	6.7e-07	J. Med. Chem.	2004	47	5894	6.17393	5.67611
	ZINC	CHEMBL187984	1.3e-07	J. Med. Chem.	2004	47	5894	6.88606	6.20455
	ZINC	CHEMBL188005	7e-08	Bioorg. Med. Chem. Lett.	2004	14	5489	7.1549	6.96181
	ZINC	CHEMBL188251	5.5e-06	J. Med. Chem.	2004	47	5894	5.25964	6.20523
	ZINC	CHEMBL188587	2e-08	J. Med. Chem.	2004	47	5894	7.69897	6.33106
	ZINC	CHEMBL188650	9e-08	J. Med. Chem.	2004	47	5894	7.04576	6.21
	ZINC	CHEMBL188678	0.000212764					3.6721	4.58549
	ZINC	CHEMBL188863	5.5e-07	J. Med. Chem.	2004	47	5894	6.25964	6.09457
	ZINC	CHEMBL189434	1e-05	J. Med. Chem.	2013	56	5247	5	5.42465
	ZINC	CHEMBL189584	4.49868e-05					4.34692	5.37747
	ZINC	CHEMBL189937	2.2e-07	J. Med. Chem.	2005	48	2371	6.65758	6.52162
	ZINC	CHEMBL189963	5.09889e-06					5.29252	6.30844
	ZINC	CHEMBL190091	3.7e-06	J. Med. Chem.	2004	47	5894	5.4318	6.25995
	ZINC	CHEMBL190171	4.1e-06	J. Med. Chem.	2005	48	4208	5.38722	5.09086
	ZINC	CHEMBL190252	2.2e-07	J. Med. Chem.	2009	52	2629	6.65758	6.41839
	ZINC	CHEMBL190460	1.04e-07	J. Med. Chem.	2005	48	2371	6.98297	6.37739
	ZINC	CHEMBL190636	4.9e-07	J. Med. Chem.	2004	47	5894	6.3098	6.31909
	ZINC	CHEMBL190789	3.4e-07	J. Med. Chem.	2004	47	5894	6.46852	6.57309
	ZINC	CHEMBL1908360	1.2e-05	Eur. J. Med. Chem.	2014	74	41	4.92082	5.58469
	ZINC	CHEMBL190887	3.4e-06	J. Med. Chem.	2004	47	5894	5.46852	5.64166
	ZINC	CHEMBL1910158	2.2e-07	J. Nat. Prod.	2011	74	2045	6.65758	4.86126
	ZINC	CHEMBL1910254	8.8e-06	Eur. J. Med. Chem.	2011	46	5878	5.05552	4.69598
	ZINC	CHEMBL1910255	2.38e-05	Eur. J. Med. Chem.	2011	46	5878	4.62342	4.91484
	ZINC	CHEMBL1910256	3.62e-05	Eur. J. Med. Chem.	2011	46	5878	4.44129	4.90181
	ZINC	CHEMBL1910259	1.1e-05	Eur. J. Med. Chem.	2011	46	5878	4.95861	4.84181
	ZINC	CHEMBL1910262	1.62e-05	Eur. J. Med. Chem.	2011	46	5878	4.79048	4.93496
	ZINC	CHEMBL1910263	7.03e-05	Eur. J. Med. Chem.	2011	46	5878	4.15304	5.39361
	ZINC	CHEMBL1910264	0.0001	Eur. J. Med. Chem.	2011	46	5878	4	5.11295
	ZINC	CHEMBL1910265	1.75e-05	Eur. J. Med. Chem.	2011	46	5878	4.75696	4.74118
	ZINC	CHEMBL1911253	7e-08	Bioorg. Med. Chem. Lett.	2011	21	6829	7.1549	6.57904
	ZINC	CHEMBL1911255	2e-07	Bioorg. Med. Chem. Lett.	2011	21	6829	6.69897	5.65143
	ZINC	CHEMBL1911256	2e-07	Bioorg. Med. Chem. Lett.	2011	21	6829	6.69897	6.59594
	ZINC	CHEMBL1911257	6e-08	Bioorg. Med. Chem. Lett.	2011	21	6829	7.22185	6.54839
	ZINC	CHEMBL1911258	6e-08	Bioorg. Med. Chem. Lett.	2011	21	6829	7.22185	6.60087
	ZINC	CHEMBL1911259	2e-07	Bioorg. Med. Chem. Lett.	2011	21	6829	6.69897	6.66711
	ZINC	CHEMBL1911262	3e-07	Bioorg. Med. Chem. Lett.	2011	21	6829	6.52288	5.97547
	ZINC	CHEMBL1911263	5e-07	Bioorg. Med. Chem. Lett.	2011	21	6829	6.30103	4.99815
	ZINC	CHEMBL1911265	3.5e-07	Bioorg. Med. Chem. Lett.	2011	21	6829	6.45593	6.50893
	ZINC	CHEMBL1911266	1e-05	Bioorg. Med. Chem. Lett.	2011	21	6829	5	6.60772
	ZINC	CHEMBL1911267	5.5e-06	Bioorg. Med. Chem. Lett.	2011	21	6829	5.25964	7.02416
	ZINC	CHEMBL1911381	5.5e-06	Bioorg. Med. Chem. Lett.	2011	21	6829	5.25964	6.58553
	ZINC	CHEMBL1911382	1e-05	Bioorg. Med. Chem. Lett.	2011	21	6829	5	5.64808
	ZINC	CHEMBL1911383	1e-05	Bioorg. Med. Chem. Lett.	2011	21	6829	5	5.50398
	ZINC	CHEMBL1911384	1e-05	Bioorg. Med. Chem. Lett.	2011	21	6829	5	5.34943
	ZINC	CHEMBL1911385	1e-05	Bioorg. Med. Chem. Lett.	2011	21	6829	5	5.17418
	ZINC	CHEMBL191144	1.354e-06	J. Med. Chem.	2005	48	2944	5.86838	5.84918
	ZINC	CHEMBL1911631	3.265e-05	Bioorg. Med. Chem. Lett.	2013	23	2500	4.48612	4.49268
	ZINC	CHEMBL191312	6.1e-07	J. Med. Chem.	2004	47	5894	6.21467	5.98807
	ChEMBL	CHEMBL191334	1.6e-06	Bioorg. Med. Chem.	2013	21	7343	5.79588	5.2565
	ZINC	CHEMBL1914473	3e-08	Bioorg. Med. Chem.	2011	19	6356	7.52288	6.66173
	ZINC	CHEMBL1914687	5.3e-06	Eur. J. Med. Chem.	2011	46	5970	5.27572	5.1452
	ZINC	CHEMBL1914688	1.28e-05	Eur. J. Med. Chem.	2011	46	5970	4.89279	5.32004
	ZINC	CHEMBL1914689	9.5e-06	Eur. J. Med. Chem.	2011	46	5970	5.02228	5.21051
	ZINC	CHEMBL1914909	4.21e-05	Eur. J. Med. Chem.	2011	46	5970	4.37572	4.8615
	ZINC	CHEMBL1914910	2.8e-05	Eur. J. Med. Chem.	2011	46	5970	4.55284	4.74861
	ZINC	CHEMBL1915490	2.5e-05	Bioorg. Med. Chem.	2011	19	6576	4.60206	4.74382
	ZINC	CHEMBL1915491	2.1e-05	Bioorg. Med. Chem.	2011	19	6576	4.67778	4.69664
	ZINC	CHEMBL1915825	1.8e-08	Bioorg. Med. Chem.	2011	19	6356	7.74473	7.42769
	ZINC	CHEMBL1915826	1.1e-07	Bioorg. Med. Chem.	2011	19	6356	6.95861	7.64438
	ZINC	CHEMBL1915827	1.1e-08	Bioorg. Med. Chem.	2011	19	6356	7.95861	7.32043
	ZINC	CHEMBL1915829	4.1e-08	Bioorg. Med. Chem.	2011	19	6356	7.38722	7.51316
	ZINC	CHEMBL1915832	3.1e-07	Bioorg. Med. Chem.	2011	19	6356	6.50864	6.8302
	ZINC	CHEMBL1915835	9.7e-07	Bioorg. Med. Chem.	2011	19	6356	6.01323	6.2195
	ZINC	CHEMBL1915836	2.5e-09	Bioorg. Med. Chem.	2011	19	6356	8.60206	7.98688
	ZINC	CHEMBL1915837	1.4e-09	Bioorg. Med. Chem.	2011	19	6356	8.85387	7.5869
	ZINC	CHEMBL1915838	1.8e-09	Bioorg. Med. Chem.	2011	19	6356	8.74473	7.9393
	ZINC	CHEMBL1915839	1e-05	Bioorg. Med. Chem.	2011	19	6356	5	5.60705
	ZINC	CHEMBL1915841	1e-05	Bioorg. Med. Chem.	2011	19	6356	5	5.29785
	ZINC	CHEMBL1915842	1e-05	Bioorg. Med. Chem.	2011	19	6356	5	5.37828
	ZINC	CHEMBL1915843	1e-05	Bioorg. Med. Chem.	2011	19	6356	5	5.70725
	ZINC	CHEMBL1915844	4.8e-07	Bioorg. Med. Chem.	2011	19	6356	6.31876	5.23913
	ZINC	CHEMBL1915846	1e-05	Bioorg. Med. Chem.	2011	19	6356	5	5.40133
	ZINC	CHEMBL1915847	1e-05	Bioorg. Med. Chem.	2011	19	6356	5	5.57889
	ZINC	CHEMBL1915848	1e-05	Bioorg. Med. Chem.	2011	19	6356	5	5.6058
	ZINC	CHEMBL1915849	2.1e-08	Bioorg. Med. Chem.	2011	19	6356	7.67778	6.59613
	ZINC	CHEMBL1915850	9.7e-07	Bioorg. Med. Chem.	2011	19	6356	6.01323	6.98784
	ZINC	CHEMBL1915851	1e-05	Bioorg. Med. Chem.	2011	19	6356	5	5.28804
	ZINC	CHEMBL1915852	1.3e-08	Bioorg. Med. Chem.	2011	19	6356	7.88606	7.36368
	ZINC	CHEMBL1915853	3.4e-08	Bioorg. Med. Chem.	2011	19	6356	7.46852	7.19073
	ZINC	CHEMBL1915854	4.4e-07	Bioorg. Med. Chem.	2011	19	6356	6.35655	6.93182
	ZINC	CHEMBL1916059	4.5e-07	Bioorg. Med. Chem.	2011	19	6356	6.34679	6.70374
	ZINC	CHEMBL1916060	1.3e-07	Bioorg. Med. Chem.	2011	19	6356	6.88606	6.56056
	ZINC	CHEMBL1916061	1e-05	Bioorg. Med. Chem.	2011	19	6356	5	6.52098
	ZINC	CHEMBL1916062	1.5e-08	Bioorg. Med. Chem.	2011	19	6356	7.82391	7.53068
	ZINC	CHEMBL1916063	1.9e-08	Bioorg. Med. Chem.	2011	19	6356	7.72125	7.35654
	ZINC	CHEMBL1916064	5.5e-08	Bioorg. Med. Chem.	2011	19	6356	7.25964	6.1961
	ZINC	CHEMBL1916065	3.1e-08	Bioorg. Med. Chem.	2011	19	6356	7.50864	6.12527
	ZINC	CHEMBL1916067	3.6e-08	Bioorg. Med. Chem.	2011	19	6356	7.4437	6.31796
	ZINC	CHEMBL1916068	7.4e-08	Bioorg. Med. Chem.	2011	19	6356	7.13077	6.61152
	ZINC	CHEMBL1916069	3.8e-08	Bioorg. Med. Chem.	2011	19	6356	7.42022	6.95545
	ZINC	CHEMBL1916070	1.1e-07	Bioorg. Med. Chem.	2011	19	6356	6.95861	7.15172
	ZINC	CHEMBL1916071	9.2e-08	Bioorg. Med. Chem.	2011	19	6356	7.03621	7.19811
	ZINC	CHEMBL1916072	9.3e-08	Bioorg. Med. Chem.	2011	19	6356	7.03152	6.89897
	ZINC	CHEMBL1916073	4e-08	Bioorg. Med. Chem.	2011	19	6356	7.39794	7.01439
	ZINC	CHEMBL1916074	1e-05	Bioorg. Med. Chem.	2011	19	6356	5	6.54869
	ZINC	CHEMBL1916075	1.9e-08	Bioorg. Med. Chem.	2011	19	6356	7.72125	6.24475
	ZINC	CHEMBL1916076	1.7e-08	Bioorg. Med. Chem.	2011	19	6356	7.76955	7.32894
	ZINC	CHEMBL1916077	2.2e-08	Bioorg. Med. Chem.	2011	19	6356	7.65758	7.28262
	ZINC	CHEMBL1917878	3e-08	J. Med. Chem.	2011	54	7206	7.52288	6.22103
	ZINC	CHEMBL191816	2.1e-06	J. Med. Chem.	2009	52	2629	5.67778	4.8847
	ZINC	CHEMBL191834	1.129e-06	J. Med. Chem.	2005	48	2944	5.94731	5.83832
	ZINC	CHEMBL192046	1.76e-07	J. Med. Chem.	2009	52	6163	6.75449	6.41354
	ChEMBL	CHEMBL192264	1.6741e-06	MedChemComm	2014	5	463	5.77622	4.82148
	ZINC	CHEMBL1922717	5e-06	J. Med. Chem.	2011	54	8066	5.30103	5.04241
	ZINC	CHEMBL1922718	3.6e-06	J. Med. Chem.	2011	54	8066	5.4437	4.65712
	ZINC	CHEMBL1922719	3.5e-06	J. Med. Chem.	2011	54	8066	5.45593	5.05104
	ZINC	CHEMBL1922720	3e-06	J. Med. Chem.	2011	54	8066	5.52288	4.92355
	ZINC	CHEMBL1922721	1.7e-05	J. Med. Chem.	2011	54	8066	4.76955	5.06549
	ZINC	CHEMBL1922722	0.0001	J. Med. Chem.	2011	54	8066	4	5.16705
	ZINC	CHEMBL1922723	1.4e-05	J. Med. Chem.	2011	54	8066	4.85387	4.92936
	ZINC	CHEMBL1922724	6e-05	J. Med. Chem.	2011	54	8066	4.22185	5.25978
	ZINC	CHEMBL192281	3.5e-08	Bioorg. Med. Chem. Lett.	2008	18	3266	7.45593	6.88911
	ZINC	CHEMBL1923074	1.44456e-05	J. Nat. Prod.	2011	74	2472	4.84026	4.61998
	ZINC	CHEMBL1923075	9.87722e-06	J. Nat. Prod.	2011	74	2472	5.00537	5.16364
	ZINC	CHEMBL1923076	1.11568e-05	J. Nat. Prod.	2011	74	2472	4.95246	4.49775
	ZINC	CHEMBL1923078	7.4378e-06	J. Nat. Prod.	2011	74	2472	5.12856	4.86209
	ZINC	CHEMBL1923079	1.07262e-05	J. Nat. Prod.	2011	74	2472	4.96955	4.2975
	ZINC	CHEMBL1923080	1.08193e-05	J. Nat. Prod.	2011	74	2472	4.9658	4.98981
	ZINC	CHEMBL1923336	1.35e-06	Bioorg. Med. Chem. Lett.	2011	21	7054	5.86967	5.34406
	ZINC	CHEMBL192575	3e-06	J. Med. Chem.	2009	52	2629	5.52288	4.91927
	ZINC	CHEMBL1927071	2e-08	Bioorg. Med. Chem.	2011	19	7387	7.69897	6.17673
	ZINC	CHEMBL1927072	2e-06	Bioorg. Med. Chem.	2011	19	7387	5.69897	6.87522
	ZINC	CHEMBL1927073	2e-08	Bioorg. Med. Chem.	2011	19	7387	7.69897	6.59385
	ZINC	CHEMBL1927075	2.78e-07	Bioorg. Med. Chem.	2011	19	7387	6.55596	6.7508
	ZINC	CHEMBL1927077	1e-07	Bioorg. Med. Chem.	2011	19	7387	7	6.68992
	ZINC	CHEMBL1927078	1.56e-07	Bioorg. Med. Chem.	2011	19	7387	6.80688	6.63835
	ZINC	CHEMBL1927079	1.8e-07	Bioorg. Med. Chem.	2011	19	7387	6.74473	6.14589
	ZINC	CHEMBL1927171	1.25e-05	Bioorg. Med. Chem.	2011	19	7387	4.90309	6.82651
	ZINC	CHEMBL1927610	6.5e-07	Eur. J. Med. Chem.	2012	47	546	6.18709	6.11839
	ZINC	CHEMBL1927611	1.82e-06	Eur. J. Med. Chem.	2012	47	546	5.73993	6.21848
	ZINC	CHEMBL1927612	1.42e-06	Eur. J. Med. Chem.	2012	47	546	5.84771	6.15761
	ZINC	CHEMBL1927613	1.9e-07	Eur. J. Med. Chem.	2012	47	546	6.72125	6.05267
	ZINC	CHEMBL1927614	1.5e-07	Eur. J. Med. Chem.	2012	47	546	6.82391	6.05237
	ZINC	CHEMBL1927615	1.35e-06	Eur. J. Med. Chem.	2012	47	546	5.86967	6.2028
	ZINC	CHEMBL1927616	6.34e-06	Eur. J. Med. Chem.	2012	47	546	5.19791	6.27679
	ZINC	CHEMBL1927618	3.9e-07	Eur. J. Med. Chem.	2012	47	546	6.40894	6.13031
	ZINC	CHEMBL1927620	1.24e-06	Eur. J. Med. Chem.	2012	47	546	5.90658	5.2263
	ZINC	CHEMBL1927621	6.2e-07	Eur. J. Med. Chem.	2012	47	546	6.20761	5.23928
	ZINC	CHEMBL1928291	8.39e-06	Bioorg. Med. Chem.	2012	20	125	5.07624	4.89754
	ZINC	CHEMBL1928309	1.89e-05	Bioorg. Med. Chem.	2012	20	125	4.72354	5.03759
	ZINC	CHEMBL1928311	7.69e-06	Bioorg. Med. Chem.	2012	20	125	5.11407	5.0435
	ZINC	CHEMBL1928312	1.21e-05	Bioorg. Med. Chem.	2012	20	125	4.91721	5.1454
	ChEMBL	CHEMBL1928541	2.6e-08	Bioorg. Med. Chem.	2012	20	69	7.58503	5.42693
	ZINC	CHEMBL1929098	8.2e-07	Eur. J. Med. Chem.	2012	47	424	6.08619	5.96226
	ZINC	CHEMBL1929100	3.6e-08	Eur. J. Med. Chem.	2012	47	424	7.4437	6.38771
	ZINC	CHEMBL1929103	6.43e-06	Eur. J. Med. Chem.	2012	47	424	5.19179	6.12321
	ZINC	CHEMBL1929104	8e-09	Eur. J. Med. Chem.	2012	47	424	8.09691	6.79286
	ZINC	CHEMBL1929105	4.3e-08	Eur. J. Med. Chem.	2012	47	424	7.36653	7.02745
	ZINC	CHEMBL1929106	1.6e-08	Eur. J. Med. Chem.	2012	47	424	7.79588	7.01623
	ZINC	CHEMBL1929320	6.373e-05	Eur. J. Med. Chem.	2012	47	312	4.19566	4.36981
	ZINC	CHEMBL1929321	3.305e-05	Eur. J. Med. Chem.	2012	47	312	4.48083	4.22952
	ZINC	CHEMBL1929322	3.408e-05	Eur. J. Med. Chem.	2012	47	312	4.4675	4.42353
	ZINC	CHEMBL1929323	3.68e-05	Eur. J. Med. Chem.	2012	47	312	4.43415	4.3071
	ZINC	CHEMBL1929325	4.237e-05	Eur. J. Med. Chem.	2012	47	312	4.37294	4.29048
	ZINC	CHEMBL1929326	7.326e-05	Eur. J. Med. Chem.	2012	47	312	4.13513	4.40747
	ZINC	CHEMBL1929327	3.131e-05	Eur. J. Med. Chem.	2012	47	312	4.50432	4.39974
	ZINC	CHEMBL1929328	4.613e-05	Eur. J. Med. Chem.	2012	47	312	4.33602	4.21165
	ZINC	CHEMBL1929329	0.00012631	Eur. J. Med. Chem.	2012	47	312	3.89856	4.39269
	ZINC	CHEMBL1929330	4.624e-05	Eur. J. Med. Chem.	2012	47	312	4.33498	4.39109
	ZINC	CHEMBL1929331	5.363e-05	Eur. J. Med. Chem.	2012	47	312	4.27059	4.46511
	ZINC	CHEMBL1929332	4.103e-05	Eur. J. Med. Chem.	2012	47	312	4.3869	4.42394
	ZINC	CHEMBL1929333	4.092e-05	Eur. J. Med. Chem.	2012	47	312	4.38806	4.45377
	ZINC	CHEMBL1929334	3.329e-05	Eur. J. Med. Chem.	2012	47	377	4.47769	5.02984
	ZINC	CHEMBL1929335	6.61e-06	Eur. J. Med. Chem.	2012	47	377	5.1798	4.89608
	ZINC	CHEMBL1929336	7.8e-06	Eur. J. Med. Chem.	2012	47	377	5.10791	4.99116
	ZINC	CHEMBL1929337	1.097e-05	Eur. J. Med. Chem.	2012	47	377	4.95979	4.80333
	ZINC	CHEMBL192945	7.5e-07	J. Med. Chem.	2005	48	2371	6.12494	6.62813
	ZINC	CHEMBL1929466	9.95e-06	Eur. J. Med. Chem.	2012	47	377	5.00218	5.01146
	ZINC	CHEMBL1929470	9.15e-06	Eur. J. Med. Chem.	2012	47	377	5.03858	4.88156
	ZINC	CHEMBL1929471	6.92e-06	Eur. J. Med. Chem.	2012	47	377	5.15989	4.98826
	ZINC	CHEMBL1929472	0.00011377	Eur. J. Med. Chem.	2012	47	377	3.94397	4.39779
	ZINC	CHEMBL1929473	4.635e-05	Eur. J. Med. Chem.	2012	47	377	4.33395	4.20571
	ZINC	CHEMBL1929474	0.00011025	Eur. J. Med. Chem.	2012	47	377	3.95762	4.42845
	ZINC	CHEMBL1929475	0.0001034	Eur. J. Med. Chem.	2012	47	377	3.98548	4.39949
	ZINC	CHEMBL1929476	1.486e-05	Eur. J. Med. Chem.	2012	47	377	4.82798	4.14018
	ZINC	CHEMBL1933071	8e-06	Eur. J. Med. Chem.	2012	48	231	5.09691	5.25889
	ZINC	CHEMBL1933425	9e-06	Eur. J. Med. Chem.	2012	48	231	5.04576	5.27202
	ZINC	CHEMBL1933426	9e-06	Eur. J. Med. Chem.	2012	48	231	5.04576	5.29949
	ZINC	CHEMBL1933427	1.7e-06	Eur. J. Med. Chem.	2012	48	231	5.76955	5.54144
	ZINC	CHEMBL1933437	8e-06	Eur. J. Med. Chem.	2012	48	231	5.09691	5.04923
	ZINC	CHEMBL1933438	1e-05	Eur. J. Med. Chem.	2012	48	231	5	5.06642
	ZINC	CHEMBL1933440	1e-05	Eur. J. Med. Chem.	2012	48	231	5	5.12749
	ZINC	CHEMBL1933576	5.2e-07	Bioorg. Med. Chem. Lett.	2012	22	96	6.284	6.92752
	ZINC	CHEMBL1933582	3.2e-08	Bioorg. Med. Chem. Lett.	2012	22	96	7.49485	6.44208
	ZINC	CHEMBL1934144	0.00100411	Eur. J. Med. Chem.	2012	48	16	2.99822	3.75041
	ZINC	CHEMBL1934146	5.50177e-05	Eur. J. Med. Chem.	2012	48	16	4.2595	3.46281
	ZINC	CHEMBL1934147	9.78233e-06	Eur. J. Med. Chem.	2012	48	16	5.00956	4.02768
	ZINC	CHEMBL1934149	0.00197177	Eur. J. Med. Chem.	2012	48	16	2.70514	3.81375
	ZINC	CHEMBL1934151	0.00202781	Eur. J. Med. Chem.	2012	48	16	2.69297	3.46438
	ZINC	CHEMBL1934152	0.000263616	Eur. J. Med. Chem.	2012	48	16	3.57903	4.29027
	ZINC	CHEMBL1934155	0.000670855	Eur. J. Med. Chem.	2012	48	16	3.17337	4.53132
	ZINC	CHEMBL1938425	5e-05	J. Med. Chem.	2011	54	3051	4.30103	4.93985
	ZINC	CHEMBL1938427	1.5e-05	J. Med. Chem.	2011	54	3051	4.82391	4.79579
	ZINC	CHEMBL1938428	5e-05	J. Med. Chem.	2011	54	3051	4.30103	5.0318
	ZINC	CHEMBL1938429	1.59e-06	J. Med. Chem.	2011	54	3051	5.7986	5.73313
	ZINC	CHEMBL1938430	2.66e-07	J. Med. Chem.	2011	54	3051	6.57512	5.74623
	ZINC	CHEMBL1938431	5.66e-06	J. Med. Chem.	2011	54	3051	5.24718	5.78485
	ZINC	CHEMBL1938432	2.14e-06	J. Med. Chem.	2011	54	3051	5.66959	5.56037
	ZINC	CHEMBL1938433	4.77e-07	Eur. J. Med. Chem.	2013	64	273	6.32148	6.0604
	ZINC	CHEMBL1938434	2.2e-06	J. Med. Chem.	2011	54	3051	5.65758	5.78089
	ZINC	CHEMBL1938435	3.55e-05	J. Med. Chem.	2011	54	3051	4.44977	5.30539
	ZINC	CHEMBL1938436	5.72e-06	J. Med. Chem.	2011	54	3051	5.2426	5.00546
	ZINC	CHEMBL1938437	3.6e-05	J. Med. Chem.	2011	54	3051	4.4437	5.28356
	ZINC	CHEMBL1938438	3.03e-06	J. Med. Chem.	2011	54	3051	5.51856	5.0511
	ZINC	CHEMBL1938439	8.41e-06	J. Med. Chem.	2011	54	3051	5.0752	5.36855
	ZINC	CHEMBL1938440	4.92e-06	J. Med. Chem.	2011	54	3051	5.30803	5.13641
	ZINC	CHEMBL1938441	8.32e-07	J. Med. Chem.	2011	54	3051	6.07988	5.29591
	ZINC	CHEMBL1938443	5e-05	J. Med. Chem.	2011	54	3051	4.30103	5.32251
	ZINC	CHEMBL1938444	1.18e-05	J. Med. Chem.	2011	54	3051	4.92812	5.14163
	ZINC	CHEMBL1938445	3.1e-06	J. Med. Chem.	2011	54	3051	5.50864	5.46113
	ZINC	CHEMBL1938446	1.23e-05	J. Med. Chem.	2011	54	3051	4.91009	5.20311
	ZINC	CHEMBL1938448	3.51e-06	J. Med. Chem.	2011	54	3051	5.45469	5.2165
	ZINC	CHEMBL1938449	2.82e-05	J. Med. Chem.	2011	54	3051	4.54975	5.6919
	ZINC	CHEMBL1938450	3.28e-05	J. Med. Chem.	2011	54	3051	4.48413	5.68998
	ZINC	CHEMBL1939317	6e-06	Bioorg. Med. Chem.	2011	19	6329	5.22185	4.97205
	ZINC	CHEMBL1939318	4e-06	Bioorg. Med. Chem.	2011	19	6329	5.39794	5.52505
	ZINC	CHEMBL1939369	4.6e-07	Bioorg. Med. Chem. Lett.	2012	22	1136	6.33724	6.14106
	ZINC	CHEMBL1939370	1.03e-05	Bioorg. Med. Chem. Lett.	2012	22	1136	4.98716	5.42209
	ZINC	CHEMBL1939371	5.5e-06	Bioorg. Med. Chem. Lett.	2012	22	1136	5.25964	5.36629
	ZINC	CHEMBL1939372	3.7e-06	Bioorg. Med. Chem. Lett.	2012	22	1136	5.4318	5.30525
	ZINC	CHEMBL1939373	1.5e-06	Bioorg. Med. Chem. Lett.	2012	22	1136	5.82391	5.49226
	ZINC	CHEMBL1939374	7.8e-07	Bioorg. Med. Chem. Lett.	2012	22	1136	6.10791	5.64269
	ZINC	CHEMBL1939376	3.1e-06	Bioorg. Med. Chem. Lett.	2012	22	1136	5.50864	5.96234
	ZINC	CHEMBL1939377	4e-06	Bioorg. Med. Chem. Lett.	2012	22	1136	5.39794	5.52837
	ZINC	CHEMBL1939378	4.1e-06	Bioorg. Med. Chem. Lett.	2012	22	1136	5.38722	5.51822
	ZINC	CHEMBL1939379	1.5e-07	Bioorg. Med. Chem. Lett.	2012	22	1136	6.82391	6.20791
	ZINC	CHEMBL1939380	3.8e-07	Bioorg. Med. Chem. Lett.	2012	22	1136	6.42022	6.35855
	ZINC	CHEMBL1939382	6.1e-07	Bioorg. Med. Chem. Lett.	2012	22	1136	6.21467	6.40762
	ZINC	CHEMBL1939383	6.5e-07	Bioorg. Med. Chem. Lett.	2012	22	1136	6.18709	6.33524
	ZINC	CHEMBL1939384	7e-07	Bioorg. Med. Chem. Lett.	2012	22	1136	6.1549	6.22689
	ZINC	CHEMBL1939385	8e-07	Bioorg. Med. Chem. Lett.	2012	22	1136	6.09691	6.2986
	ZINC	CHEMBL1939397	3.96e-05	Bioorg. Med. Chem. Lett.	2012	22	1118	4.4023	4.71235
	ZINC	CHEMBL1939398	2.34e-05	Bioorg. Med. Chem. Lett.	2012	22	1118	4.63078	5.23087
	ZINC	CHEMBL1939399	2.11e-05	Bioorg. Med. Chem. Lett.	2012	22	1118	4.67572	4.34792
	ZINC	CHEMBL1939400	5.63e-05	Bioorg. Med. Chem. Lett.	2012	22	1118	4.24949	4.44808
	ZINC	CHEMBL1939401	5.49e-05	Bioorg. Med. Chem. Lett.	2012	22	1118	4.26043	4.46902
	ZINC	CHEMBL1939402	2.34e-05	Bioorg. Med. Chem. Lett.	2012	22	1118	4.63078	4.74308
	ZINC	CHEMBL1939403	2.66e-05	Bioorg. Med. Chem. Lett.	2012	22	1118	4.57512	5.25554
	ZINC	CHEMBL1939404	2.21e-05	Bioorg. Med. Chem. Lett.	2012	22	1118	4.65561	4.51232
	ZINC	CHEMBL1939405	5.24e-05	Bioorg. Med. Chem. Lett.	2012	22	1118	4.28067	4.44489
	ZINC	CHEMBL1939406	4.25e-05	Bioorg. Med. Chem. Lett.	2012	22	1118	4.37161	4.63881
	ZINC	CHEMBL1939407	5.1e-06	Bioorg. Med. Chem. Lett.	2012	22	1118	5.29243	4.87045
	ZINC	CHEMBL1939408	1.4e-06	Bioorg. Med. Chem. Lett.	2012	22	1118	5.85387	5.00909
	ZINC	CHEMBL1939410	3.24e-05	Bioorg. Med. Chem. Lett.	2012	22	1118	4.48945	4.66982
	ZINC	CHEMBL1939411	1.25e-05	Bioorg. Med. Chem. Lett.	2012	22	1118	4.90309	4.62089
	ZINC	CHEMBL1939433	1.3e-05	Bioorg. Med. Chem. Lett.	2012	22	876	4.88606	4.64285
	ChEMBL	CHEMBL1940318	0.00025	Eur. J. Med. Chem.	2012	48	36	3.60206	4.16196
	ChEMBL	CHEMBL1940319	0.00025	Eur. J. Med. Chem.	2012	48	36	3.60206	3.98189
	ChEMBL	CHEMBL1940320	9.5e-05	Eur. J. Med. Chem.	2012	48	36	4.02228	4.40297
	ChEMBL	CHEMBL1940486	0.000105	Eur. J. Med. Chem.	2012	48	36	3.97881	4.19511
	ChEMBL	CHEMBL1940487	1.5e-05	Eur. J. Med. Chem.	2012	48	36	4.82391	4.259
	ChEMBL	CHEMBL1940488	1.7e-05	Eur. J. Med. Chem.	2012	48	36	4.76955	4.69888
	ChEMBL	CHEMBL1940489	9.1e-05	Eur. J. Med. Chem.	2012	48	36	4.04096	4.66156
	ChEMBL	CHEMBL1940490	0.00025	Eur. J. Med. Chem.	2012	48	36	3.60206	4.14266
	ChEMBL	CHEMBL1940491	0.00025	Eur. J. Med. Chem.	2012	48	36	3.60206	4.49627
	ChEMBL	CHEMBL1940492	0.00025	Eur. J. Med. Chem.	2012	48	36	3.60206	3.80048
	ChEMBL	CHEMBL1940493	0.00025	Eur. J. Med. Chem.	2012	48	36	3.60206	4.78521
	ChEMBL	CHEMBL1940494	0.00025	Eur. J. Med. Chem.	2012	48	36	3.60206	3.85727
	ZINC	CHEMBL1940668	0.00013645	Bioorg. Med. Chem. Lett.	2012	22	39	3.86503	4.25117
	ZINC	CHEMBL1940669	3.999e-05	Bioorg. Med. Chem. Lett.	2012	22	39	4.39805	4.10252
	ChEMBL	CHEMBL1940671	7.886e-05	Bioorg. Med. Chem. Lett.	2012	22	39	4.10314	4.25083
	ChEMBL	CHEMBL1940672	0.00016364	Bioorg. Med. Chem. Lett.	2012	22	39	3.78611	4.31657
	ZINC	CHEMBL1940673	3.314e-05	Bioorg. Med. Chem. Lett.	2012	22	39	4.47965	4.14826
	ZINC	CHEMBL1940674	4.338e-05	Bioorg. Med. Chem. Lett.	2012	22	39	4.36271	4.15334
	ChEMBL	CHEMBL1940675	0.00016073	Bioorg. Med. Chem. Lett.	2012	22	39	3.7939	4.21351
	ZINC	CHEMBL1940676	0.0001693	Bioorg. Med. Chem. Lett.	2012	22	39	3.77134	4.26625
	ZINC	CHEMBL1940677	4.861e-05	Bioorg. Med. Chem. Lett.	2012	22	39	4.31327	4.51387
	ChEMBL	CHEMBL1940678	1.053e-05	Bioorg. Med. Chem. Lett.	2012	22	39	4.97757	3.97646
	ZINC	CHEMBL1940679	1.462e-05	Bioorg. Med. Chem. Lett.	2012	22	39	4.83505	4.29398
	ChEMBL	CHEMBL1940680	0.00016295	Bioorg. Med. Chem. Lett.	2012	22	39	3.78795	4.24899
	ZINC	CHEMBL1944698	7.9e-08	J. Med. Chem.	2012	55	169	7.10237	5.69416
	ZINC	CHEMBL1944701	1.6e-06	J. Med. Chem.	2012	55	169	5.79588	5.97607
	ZINC	CHEMBL1944935	4.74e-06	Bioorg. Med. Chem.	2012	20	1417	5.32422	5.19809
	ZINC	CHEMBL1944936	9.22e-06	Bioorg. Med. Chem.	2012	20	1417	5.03527	5.28529
	ZINC	CHEMBL1944940	6.07e-06	Bioorg. Med. Chem.	2012	20	1417	5.21681	5.22987
	ZINC	CHEMBL1944942	5.95e-06	Bioorg. Med. Chem.	2012	20	1417	5.22548	5.2047
	ZINC	CHEMBL1945119	6.07e-06	Bioorg. Med. Chem.	2012	20	1417	5.21681	5.29641
	ZINC	CHEMBL1945120	5.63e-06	Bioorg. Med. Chem.	2012	20	1417	5.24949	5.1851
	ZINC	CHEMBL1945122	3.99e-06	Bioorg. Med. Chem.	2012	20	1417	5.39903	5.45763
	ZINC	CHEMBL1945232	3.78e-06	Bioorg. Med. Chem.	2012	20	1417	5.42251	5.25391
	ZINC	CHEMBL1945233	6.39e-06	Bioorg. Med. Chem.	2012	20	1417	5.1945	5.39906
	ZINC	CHEMBL1945234	2.36e-06	Bioorg. Med. Chem.	2012	20	1417	5.62709	5.27163
	ZINC	CHEMBL1945439	2.01e-06	Bioorg. Med. Chem.	2012	20	1417	5.6968	5.24122
	ZINC	CHEMBL1945441	7.53e-06	Bioorg. Med. Chem.	2012	20	1417	5.12321	5.46054
	ZINC	CHEMBL1945442	3.71e-06	Bioorg. Med. Chem.	2012	20	1417	5.43063	5.35735
	ZINC	CHEMBL1945443	4.26e-06	Bioorg. Med. Chem.	2012	20	1417	5.37059	5.46211
	ZINC	CHEMBL1945569	4.1e-07	J. Med. Chem.	2012	55	169	6.38722	5.91632
	ZINC	CHEMBL1949774	5e-05	Bioorg. Med. Chem.	2012	20	1442	4.30103	4.57777
	ZINC	CHEMBL1949775	5e-05	Bioorg. Med. Chem.	2012	20	1442	4.30103	4.58498
	ZINC	CHEMBL1949776	1.1e-05	Bioorg. Med. Chem.	2012	20	1442	4.95861	4.76245
	ZINC	CHEMBL1949777	1e-05	Bioorg. Med. Chem.	2012	20	1442	5	4.66466
	ZINC	CHEMBL1949778	1.7e-06	Bioorg. Med. Chem.	2012	20	1442	5.76955	4.49084
	ZINC	CHEMBL1949779	5e-05	Bioorg. Med. Chem.	2012	20	1442	4.30103	5.21444
	ZINC	CHEMBL1949781	4.9e-06	Bioorg. Med. Chem.	2012	20	1442	5.3098	5.1213
	ZINC	CHEMBL1949782	7.5e-06	Bioorg. Med. Chem.	2012	20	1442	5.12494	5.21034
	ZINC	CHEMBL1949783	1.6e-05	Bioorg. Med. Chem.	2012	20	1442	4.79588	4.79623
	ZINC	CHEMBL1949784	3.5e-05	Bioorg. Med. Chem.	2012	20	1442	4.45593	4.94803
	ZINC	CHEMBL1949785	1.5e-05	Bioorg. Med. Chem.	2012	20	1442	4.82391	4.83596
	ZINC	CHEMBL1949787	1.2e-05	Bioorg. Med. Chem.	2012	20	1442	4.92082	4.88973
	ZINC	CHEMBL1949788	1.3e-05	Bioorg. Med. Chem.	2012	20	1442	4.88606	4.87454
	ZINC	CHEMBL1949789	2.1e-05	Bioorg. Med. Chem.	2012	20	1442	4.67778	4.95358
	ZINC	CHEMBL1949790	1.4e-05	Bioorg. Med. Chem.	2012	20	1442	4.85387	5.37137
	ZINC	CHEMBL1950812	8e-07	Bioorg. Med. Chem. Lett.	2012	22	308	6.09691	4.94946
	ZINC	CHEMBL1950813	2.9e-05	Bioorg. Med. Chem. Lett.	2012	22	308	4.5376	4.70834
	ZINC	CHEMBL1950814	1.3e-05	Bioorg. Med. Chem. Lett.	2012	22	308	4.88606	4.70215
	ZINC	CHEMBL1951576	8e-09	ACS Med. Chem. Lett.	2011	2	348	8.09691	6.96651
	ZINC	CHEMBL1951578	7e-09	ACS Med. Chem. Lett.	2011	2	348	8.1549	7.36705
	ZINC	CHEMBL1951579	7e-09	ACS Med. Chem. Lett.	2011	2	348	8.1549	7.28251
	ZINC	CHEMBL1951582	3.8e-08	ACS Med. Chem. Lett.	2011	2	348	7.42022	6.41517
	ZINC	CHEMBL1952352	2.4e-05	Bioorg. Med. Chem.	2012	20	1442	4.61979	4.66812
	ZINC	CHEMBL1952353	3.9e-05	Bioorg. Med. Chem.	2012	20	1442	4.40894	4.7374
	ZINC	CHEMBL1952354	4.5e-05	Bioorg. Med. Chem.	2012	20	1442	4.34679	5.04865
	ZINC	CHEMBL1952355	4.3e-05	Bioorg. Med. Chem.	2012	20	1442	4.36653	4.98326
	ZINC	CHEMBL1952357	5e-05	Bioorg. Med. Chem.	2012	20	1442	4.30103	4.65329
	ZINC	CHEMBL1952358	5e-05	Bioorg. Med. Chem.	2012	20	1442	4.30103	4.68196
	ZINC	CHEMBL1952360	5e-05	Bioorg. Med. Chem.	2012	20	1442	4.30103	4.95899
	ZINC	CHEMBL1952361	5e-05	Bioorg. Med. Chem.	2012	20	1442	4.30103	4.93594
	ZINC	CHEMBL1952362	7.1e-06	Bioorg. Med. Chem.	2012	20	1442	5.14874	4.69836
	ZINC	CHEMBL1952363	2.9e-05	Bioorg. Med. Chem.	2012	20	1442	4.5376	4.90956
	ZINC	CHEMBL1952365	2e-05	Bioorg. Med. Chem.	2012	20	1442	4.69897	4.92543
	ZINC	CHEMBL1952366	2.2e-05	Bioorg. Med. Chem.	2012	20	1442	4.65758	4.55544
	ZINC	CHEMBL1952371	2.2e-05	Bioorg. Med. Chem.	2012	20	1442	4.65758	4.89971
	ZINC	CHEMBL1952373	2.3e-05	Bioorg. Med. Chem.	2012	20	1442	4.63827	4.52552
	ZINC	CHEMBL1952374	5e-05	Bioorg. Med. Chem.	2012	20	1442	4.30103	4.60566
	ZINC	CHEMBL1952375	1.5e-05	Bioorg. Med. Chem.	2012	20	1442	4.82391	4.85548
	ZINC	CHEMBL1952376	1.9e-05	Bioorg. Med. Chem.	2012	20	1442	4.72125	4.8615
	ZINC	CHEMBL1952377	2.6e-05	Bioorg. Med. Chem.	2012	20	1442	4.58503	4.48338
	ZINC	CHEMBL1952378	1.1e-05	Bioorg. Med. Chem.	2012	20	1442	4.95861	4.66999
	ZINC	CHEMBL1952379	5e-05	Bioorg. Med. Chem.	2012	20	1442	4.30103	4.67802
	ZINC	CHEMBL1952380	3.6e-05	Bioorg. Med. Chem.	2012	20	1442	4.4437	4.55966
	ZINC	CHEMBL195267	2e-05	Bioorg. Med. Chem. Lett.	2005	15	4731	4.69897	4.85223
	ZINC	CHEMBL1956069	1.1e-06	J. Biol. Chem.	2006	281	9987	5.95861	5.7118
	ZINC	CHEMBL1956070	3.9e-06	J. Biol. Chem.	2006	281	9987	5.40894	5.56193
	ZINC	CHEMBL1956190	7.1e-07	Bioorg. Med. Chem.	2012	20	1947	6.14874	5.73543
	ZINC	CHEMBL1956693	9.9e-06	Bioorg. Med. Chem. Lett.	2012	22	2251	5.00436	5.02405
	ZINC	CHEMBL1956696	9.2e-06	Bioorg. Med. Chem. Lett.	2012	22	2251	5.03621	4.82771
	ZINC	CHEMBL1956697	8.6e-06	Bioorg. Med. Chem. Lett.	2012	22	2251	5.0655	4.81911
	ZINC	CHEMBL1956702	9.8e-06	Bioorg. Med. Chem. Lett.	2012	22	2251	5.00877	5.0185
	ZINC	CHEMBL1957344	7.89e-05	Bioorg. Med. Chem. Lett.	2012	22	1922	4.10292	4.97055
	ZINC	CHEMBL1957345	3.523e-05	Bioorg. Med. Chem. Lett.	2012	22	1922	4.45309	4.62921
	ZINC	CHEMBL1957346	5.645e-05	Bioorg. Med. Chem. Lett.	2012	22	1922	4.24834	4.61784
	ZINC	CHEMBL1957347	2.345e-05	Bioorg. Med. Chem. Lett.	2012	22	1922	4.62986	4.44621
	ZINC	CHEMBL1957458	5.1e-07	Bioorg. Med. Chem. Lett.	2012	22	1926	6.29243	6.24405
	ZINC	CHEMBL1957459	5.3e-07	Bioorg. Med. Chem. Lett.	2012	22	1926	6.27572	6.40126
	ZINC	CHEMBL1957463	4.9e-07	Bioorg. Med. Chem. Lett.	2012	22	1926	6.3098	5.88005
	ZINC	CHEMBL1957464	4.4e-07	Bioorg. Med. Chem. Lett.	2012	22	1926	6.35655	6.32053
	ZINC	CHEMBL1958021	1.7e-06	Bioorg. Med. Chem.	2012	20	2010	5.76955	5.60468
	ZINC	CHEMBL1958034	2.34e-06	Bioorg. Med. Chem.	2012	20	2010	5.63078	5.68403
	ZINC	CHEMBL1958181	0.00024	Bioorg. Med. Chem. Lett.	2012	22	2030	3.61979	4.10687
	ZINC	CHEMBL1958182	0.0001525	Bioorg. Med. Chem. Lett.	2012	22	2030	3.81673	4.10087
	ZINC	CHEMBL1958183	8.88e-05	Bioorg. Med. Chem. Lett.	2012	22	2030	4.05159	4.07788
	ZINC	CHEMBL1958184	7.51e-05	Bioorg. Med. Chem. Lett.	2012	22	2030	4.12436	4.07161
	ZINC	CHEMBL1958185	7.28e-05	Bioorg. Med. Chem. Lett.	2012	22	2030	4.13787	4.07501
	ZINC	CHEMBL1958186	5.25e-05	Bioorg. Med. Chem. Lett.	2012	22	2030	4.27984	4.06714
	ZINC	CHEMBL1958187	4.27e-05	Bioorg. Med. Chem. Lett.	2012	22	2030	4.36957	4.06881
	ZINC	CHEMBL1958188	0.00024	Bioorg. Med. Chem. Lett.	2012	22	2030	3.61979	4.10071
	ZINC	CHEMBL1958189	0.000155	Bioorg. Med. Chem. Lett.	2012	22	2030	3.80967	4.09169
	ZINC	CHEMBL1958190	9.78e-05	Bioorg. Med. Chem. Lett.	2012	22	2030	4.00966	4.07728
	ZINC	CHEMBL1958191	8.53e-05	Bioorg. Med. Chem. Lett.	2012	22	2030	4.06905	4.07385
	ZINC	CHEMBL1958192	0.0001397	Bioorg. Med. Chem. Lett.	2012	22	2030	3.8548	4.08842
	ZINC	CHEMBL1958193	5.09e-05	Bioorg. Med. Chem. Lett.	2012	22	2030	4.29328	4.06433
	ZINC	CHEMBL1958194	4.77e-05	Bioorg. Med. Chem. Lett.	2012	22	2030	4.32148	4.06378
	ZINC	CHEMBL1958195	3.87e-05	Bioorg. Med. Chem. Lett.	2012	22	2030	4.41229	4.06088
	ZINC	CHEMBL1958196	3.22e-05	Bioorg. Med. Chem. Lett.	2012	22	2030	4.49214	4.05658
	ZINC	CHEMBL1958212	1.16e-06	Bioorg. Med. Chem.	2012	20	2010	5.93554	5.75662
	ZINC	CHEMBL1958213	1.93e-06	Bioorg. Med. Chem.	2012	20	2010	5.71444	5.89216
	ZINC	CHEMBL1958216	1.26e-06	Bioorg. Med. Chem.	2012	20	2010	5.89963	5.75549
	ZINC	CHEMBL1958221	3.92e-06	Bioorg. Med. Chem.	2012	20	2010	5.40671	5.62612
	ZINC	CHEMBL195891	3.8e-06	Bioorg. Med. Chem. Lett.	2005	15	4731	5.42022	4.78061
	ZINC	CHEMBL1963387	2.05e-05	Eur. J. Med. Chem.	2013	65	500	4.68825	4.80128
	ZINC	CHEMBL1964262	4.5e-08	Bioorg. Med. Chem. Lett.	2009	19	1694	7.34679	6.81172
	ZINC	CHEMBL1964263	1.5e-08	Bioorg. Med. Chem. Lett.	2009	19	1694	7.82391	6.42248
	ZINC	CHEMBL1964264	1.7e-08	Bioorg. Med. Chem. Lett.	2009	19	1694	7.76955	7.48018
	ZINC	CHEMBL1964265	1.3e-08	Bioorg. Med. Chem. Lett.	2009	19	1694	7.88606	7.36837
	ChEMBL	CHEMBL196437	2e-05	Bioorg. Med. Chem. Lett.	2005	15	4731	4.69897	5.26039
	ZINC	CHEMBL196651	2e-05	Bioorg. Med. Chem. Lett.	2005	15	4731	4.69897	5.24053
	ChEMBL	CHEMBL196843	2e-05	Bioorg. Med. Chem. Lett.	2005	15	4731	4.69897	5.14209
	ZINC	CHEMBL196950	6.8e-06	Bioorg. Med. Chem. Lett.	2005	15	4731	5.16749	5.29431
	ZINC	CHEMBL1972860	4.003e-08					7.39761	4.90382
	ChEMBL	CHEMBL197406	2e-05	Bioorg. Med. Chem. Lett.	2005	15	4731	4.69897	5.16461
	ZINC	CHEMBL198350	3.9e-06	J. Med. Chem.	2006	49	800	5.40894	5.23101
	ZINC	CHEMBL2000089	2e-09	J. Med. Chem.	2003	46	4609	8.69897	5.27648
	ZINC	CHEMBL200280	2e-10	Bioorg. Med. Chem. Lett.	2006	16	320	9.69897	8.55322
	ZINC	CHEMBL200306	2e-09	Bioorg. Med. Chem. Lett.	2006	16	320	8.69897	8.80681
	ZINC	CHEMBL200726	1e-07	ACS Med. Chem. Lett.	2013	4	297	7	5.94438
	ZINC	CHEMBL200808	3e-09	Bioorg. Med. Chem. Lett.	2006	16	320	8.52288	8.8497
	ZINC	CHEMBL200899	3e-11	Bioorg. Med. Chem. Lett.	2006	16	320	10.5229	8.36193
	ZINC	CHEMBL2010819	7.6e-05	Eur. J. Med. Chem.	2012	51	227	4.11919	4.32837
	ZINC	CHEMBL2010940	1.95e-05	Bioorg. Med. Chem.	2012	20	2558	4.70997	4.78255
	ZINC	CHEMBL2010942	1.76e-05	Bioorg. Med. Chem.	2012	20	2558	4.75449	5.05426
	ZINC	CHEMBL2010943	9.9e-06	Bioorg. Med. Chem.	2012	20	2558	5.00436	4.96369
	ZINC	CHEMBL2010944	1.46e-05	Bioorg. Med. Chem.	2012	20	2558	4.83565	4.75275
	ZINC	CHEMBL2010945	2.5e-05	Bioorg. Med. Chem.	2012	20	2558	4.60206	4.83199
	ZINC	CHEMBL2011161	8.27e-06	Eur. J. Med. Chem.	2012	51	239	5.08249	5.03871
	ZINC	CHEMBL2011164	2.277e-05	Eur. J. Med. Chem.	2012	51	239	4.64264	5.07118
	ZINC	CHEMBL2011170	1.834e-05	Eur. J. Med. Chem.	2012	51	239	4.7366	4.87834
	ZINC	CHEMBL2011660	0.0001	J. Nat. Prod.	2012	75	189	4	4.00052
	ZINC	CHEMBL2011661	0.0001	J. Nat. Prod.	2012	75	189	4	3.99948
	ZINC	CHEMBL2011662	0.0001	J. Nat. Prod.	2012	75	189	4	3.99938
	ZINC	CHEMBL2011663	0.0001	J. Nat. Prod.	2012	75	189	4	4.38294
	ZINC	CHEMBL2011664	0.0001	J. Nat. Prod.	2012	75	189	4	4.30354
	ZINC	CHEMBL2011665	0.0001	J. Nat. Prod.	2012	75	189	4	3.9986
	ZINC	CHEMBL2011666	0.0001	J. Nat. Prod.	2012	75	189	4	4.05097
	ZINC	CHEMBL2011667	8.6e-06	J. Nat. Prod.	2012	75	189	5.0655	4.33772
	ZINC	CHEMBL2011669	0.0001	J. Nat. Prod.	2012	75	189	4	4.89519
	ZINC	CHEMBL2011671	2.4e-05	J. Nat. Prod.	2012	75	189	4.61979	4.43058
	ZINC	CHEMBL2012302	2.587e-05	J. Nat. Prod.	2012	75	230	4.5872	5.17175
	ZINC	CHEMBL2012304	1.51e-05	J. Nat. Prod.	2012	75	230	4.82102	4.83321
	ZINC	CHEMBL2012309	2.9e-07	Bioorg. Med. Chem. Lett.	2012	22	2070	6.5376	6.91553
	ZINC	CHEMBL2012321	0.0001	Eur. J. Med. Chem.	2012	51	227	4	4.23536
	ZINC	CHEMBL2012322	0.0001	Eur. J. Med. Chem.	2012	51	227	4	4.39968
	ZINC	CHEMBL2012323	0.0001	Eur. J. Med. Chem.	2012	51	227	4	4.49721
	ZINC	CHEMBL2012324	3.2e-05	Eur. J. Med. Chem.	2012	51	227	4.49485	4.59974
	ZINC	CHEMBL2012325	2.8e-05	Eur. J. Med. Chem.	2012	51	227	4.55284	4.58246
	ZINC	CHEMBL2012326	2.1e-05	Eur. J. Med. Chem.	2012	51	227	4.67778	4.5238
	ZINC	CHEMBL2012327	3.4e-05	Eur. J. Med. Chem.	2012	51	227	4.46852	4.65885
	ZINC	CHEMBL2012328	2.6e-05	Eur. J. Med. Chem.	2012	51	227	4.58503	4.61124
	ZINC	CHEMBL2012329	1.3e-05	Eur. J. Med. Chem.	2012	51	227	4.88606	4.67935
	ZINC	CHEMBL2012330	3.6e-05	Eur. J. Med. Chem.	2012	51	227	4.4437	4.74183
	ZINC	CHEMBL2012331	2.2e-05	Eur. J. Med. Chem.	2012	51	227	4.65758	4.76605
	ZINC	CHEMBL2012332	1.5e-05	Eur. J. Med. Chem.	2012	51	227	4.82391	4.65845
	ZINC	CHEMBL2012333	2.7e-05	Eur. J. Med. Chem.	2012	51	227	4.56864	4.7507
	ZINC	CHEMBL2012334	1.8e-05	Eur. J. Med. Chem.	2012	51	227	4.74473	4.68253
	ZINC	CHEMBL2012335	5e-06	Eur. J. Med. Chem.	2012	51	227	5.30103	4.66938
	ZINC	CHEMBL2012336	3.3e-05	Eur. J. Med. Chem.	2012	51	227	4.48149	4.65313
	ZINC	CHEMBL2012337	2.2e-05	Eur. J. Med. Chem.	2012	51	227	4.65758	4.70841
	ZINC	CHEMBL2012338	1.6e-05	Eur. J. Med. Chem.	2012	51	227	4.79588	4.64702
	ZINC	CHEMBL2012342	7.6e-05	Eur. J. Med. Chem.	2012	51	227	4.11919	4.20732
	ZINC	CHEMBL2012343	5.6e-05	Eur. J. Med. Chem.	2012	51	227	4.25181	4.33413
	ZINC	CHEMBL2012344	0.0001	Eur. J. Med. Chem.	2012	51	227	4	4.1704
	ZINC	CHEMBL2012345	0.0001	Eur. J. Med. Chem.	2012	51	227	4	4.13814
	ZINC	CHEMBL2012347	0.0001	Eur. J. Med. Chem.	2012	51	227	4	4.75838
	ZINC	CHEMBL2012348	0.0001	Eur. J. Med. Chem.	2012	51	227	4	4.89558
	ZINC	CHEMBL2012350	8.4e-05	Eur. J. Med. Chem.	2012	51	227	4.07572	4.23413
	ZINC	CHEMBL2012352	0.0001	Eur. J. Med. Chem.	2012	51	227	4	4.10139
	ZINC	CHEMBL2012353	0.0001	Eur. J. Med. Chem.	2012	51	227	4	4.13904
	ZINC	CHEMBL2012354	0.0001	Eur. J. Med. Chem.	2012	51	227	4	4.22015
	ZINC	CHEMBL2012398	2.3e-07	Bioorg. Med. Chem. Lett.	2012	22	2070	6.63827	7.02737
	ZINC	CHEMBL2012400	1.2e-07	Bioorg. Med. Chem. Lett.	2012	22	2070	6.92082	6.41149
	ZINC	CHEMBL2012402	7.9e-08	Bioorg. Med. Chem. Lett.	2012	22	2070	7.10237	6.88064
	ZINC	CHEMBL2012403	6.6e-08	Bioorg. Med. Chem. Lett.	2012	22	2070	7.18046	6.7552
	ZINC	CHEMBL2012406	1.3e-07	Bioorg. Med. Chem. Lett.	2012	22	2070	6.88606	7.24573
	ZINC	CHEMBL2012407	9.5e-08	Bioorg. Med. Chem. Lett.	2012	22	2070	7.02228	7.1447
	ZINC	CHEMBL2012409	1.8e-08	Bioorg. Med. Chem. Lett.	2012	22	2070	7.74473	7.03328
	ZINC	CHEMBL2012410	1.1e-08	Bioorg. Med. Chem. Lett.	2012	22	2070	7.95861	7.12659
	ZINC	CHEMBL2012411	1e-08	Bioorg. Med. Chem. Lett.	2012	22	2070	8	7.22434
	ZINC	CHEMBL2012412	8e-09	Bioorg. Med. Chem. Lett.	2012	22	2070	8.09691	7.54757
	ZINC	CHEMBL2012413	1.7e-07	Bioorg. Med. Chem. Lett.	2012	22	2070	6.76955	7.57652
	ZINC	CHEMBL2012414	6e-08	Bioorg. Med. Chem. Lett.	2012	22	2070	7.22185	7.63927
	ZINC	CHEMBL2012415	2.4e-08	Bioorg. Med. Chem. Lett.	2012	22	2070	7.61979	7.80426
	ChEMBL	CHEMBL2012925	4e-08	Eur. J. Med. Chem.	2013	64	321	7.39794	7.20528
	ZINC	CHEMBL2012926	3e-08	Eur. J. Med. Chem.	2012	51	193	7.52288	7.19468
	ZINC	CHEMBL2012927	1.4e-07	Eur. J. Med. Chem.	2012	51	193	6.85387	7.09256
	ZINC	CHEMBL2012930	1.2e-07	Eur. J. Med. Chem.	2012	51	193	6.92082	7.19322
	ZINC	CHEMBL2012931	1.3e-07	Eur. J. Med. Chem.	2012	51	193	6.88606	7.17509
	ZINC	CHEMBL2012933	3e-08	Eur. J. Med. Chem.	2012	51	193	7.52288	6.14123
	ZINC	CHEMBL2012934	2e-07	Eur. J. Med. Chem.	2012	51	193	6.69897	6.53937
	ChEMBL	CHEMBL2013119	7.5e-08	J. Med. Chem.	2011	54	6254	7.12494	6.12728
	ZINC	CHEMBL2016603	0.05	Bioorg. Med. Chem. Lett.	2012	22	2872	1.30103	1.63137
	ZINC	CHEMBL2017898	1.49e-05	Bioorg. Med. Chem.	2012	20	3049	4.82681	4.35889
	ZINC	CHEMBL2017899	0.0001	Bioorg. Med. Chem.	2012	20	3049	4	4.6626
	ZINC	CHEMBL2017900	1.86e-05	Bioorg. Med. Chem.	2012	20	3049	4.73049	4.31007
	ZINC	CHEMBL2017902	0.0001	Bioorg. Med. Chem.	2012	20	3049	4	4.50475
	ZINC	CHEMBL2018033	1.11e-05	Bioorg. Med. Chem.	2012	20	3049	4.95468	4.15153
	ZINC	CHEMBL2018035	7.96e-05	Bioorg. Med. Chem.	2012	20	3049	4.09909	4.48551
	ZINC	CHEMBL2018036	0.0001	Bioorg. Med. Chem.	2012	20	3049	4	4.40378
	ZINC	CHEMBL2018038	4.59e-05	Bioorg. Med. Chem.	2012	20	3049	4.33819	4.69675
	ZINC	CHEMBL2018039	9.73e-05	Bioorg. Med. Chem.	2012	20	3049	4.01189	4.5383
	ZINC	CHEMBL2018041	0.0001	Bioorg. Med. Chem.	2012	20	3049	4	4.54273
	ZINC	CHEMBL2018042	9.2e-05	Bioorg. Med. Chem.	2012	20	3049	4.03621	4.65021
	ZINC	CHEMBL2018043	9.71e-05	Bioorg. Med. Chem.	2012	20	3049	4.01278	4.75109
	ZINC	CHEMBL2018594	1.3e-06	J. Med. Chem.	2012	55	1346	5.88606	5.75973
	ZINC	CHEMBL2018595	1.8e-06	J. Med. Chem.	2012	55	1346	5.74473	5.72454
	ZINC	CHEMBL2018597	1.7e-06	J. Med. Chem.	2012	55	1346	5.76955	5.76802
	ZINC	CHEMBL2018598	1.4e-06	J. Med. Chem.	2012	55	1346	5.85387	5.7464
	ZINC	CHEMBL2018602	1e-05	J. Med. Chem.	2012	55	1346	5	5.54654
	ZINC	CHEMBL2018603	2e-05	J. Med. Chem.	2012	55	1346	4.69897	5.79247
	ZINC	CHEMBL2018604	2e-06	J. Med. Chem.	2012	55	1346	5.69897	5.79304
	ZINC	CHEMBL2018605	1.5e-06	J. Med. Chem.	2012	55	1346	5.82391	5.72371
	ZINC	CHEMBL2018606	5.8e-06	J. Med. Chem.	2012	55	1346	5.23657	5.16457
	ZINC	CHEMBL2018607	1.1e-05	J. Med. Chem.	2012	55	1346	4.95861	5.25
	ZINC	CHEMBL2018609	5.3e-06	J. Med. Chem.	2012	55	1346	5.27572	5.23112
	ZINC	CHEMBL2018610	4.9e-06	J. Med. Chem.	2012	55	1346	5.3098	5.62403
	ZINC	CHEMBL2018612	1.9e-06	J. Med. Chem.	2012	55	1346	5.72125	5.63083
	ZINC	CHEMBL2018613	2.7e-06	J. Med. Chem.	2012	55	1346	5.56864	5.81537
	ZINC	CHEMBL2018614	1.5e-06	J. Med. Chem.	2012	55	1346	5.82391	5.5777
	ZINC	CHEMBL2018617	1.9e-06	J. Med. Chem.	2012	55	1346	5.72125	5.71002
	ZINC	CHEMBL2018620	1.3e-05	J. Med. Chem.	2012	55	1346	4.88606	5.66831
	ZINC	CHEMBL2018624	4.4e-06	J. Med. Chem.	2012	55	1346	5.35655	5.57121
	ZINC	CHEMBL2018625	2.9e-06	J. Med. Chem.	2012	55	1346	5.5376	5.79467
	ZINC	CHEMBL2018626	1.1e-06	J. Med. Chem.	2012	55	1346	5.95861	5.67825
	ZINC	CHEMBL2018726	6e-07	J. Med. Chem.	2012	55	1346	6.22185	5.65871
	ZINC	CHEMBL2018727	1.6e-06	J. Med. Chem.	2012	55	1346	5.79588	5.70721
	ZINC	CHEMBL2018728	1.3e-06	J. Med. Chem.	2012	55	1346	5.88606	5.85104
	ZINC	CHEMBL2018729	1.7e-06	J. Med. Chem.	2012	55	1346	5.76955	5.77997
	ZINC	CHEMBL2018730	6.8e-06	J. Med. Chem.	2012	55	1346	5.16749	5.52621
	ZINC	CHEMBL2018731	6.9e-06	J. Med. Chem.	2012	55	1346	5.16115	5.51437
	ZINC	CHEMBL2018732	1.2e-06	J. Med. Chem.	2012	55	1346	5.92082	5.70871
	ZINC	CHEMBL2018733	1.6e-06	J. Med. Chem.	2012	55	1346	5.79588	5.51668
	ZINC	CHEMBL2018734	8e-07	J. Med. Chem.	2012	55	1346	6.09691	5.61947
	ZINC	CHEMBL2018737	5.5e-06	J. Med. Chem.	2012	55	1346	5.25964	5.44683
	ZINC	CHEMBL2018738	5.6e-06	J. Med. Chem.	2012	55	1346	5.25181	5.31026
	ZINC	CHEMBL2018739	4.6e-06	J. Med. Chem.	2012	55	1346	5.33724	5.25013
	ZINC	CHEMBL2018742	2e-05	J. Med. Chem.	2012	55	1346	4.69897	4.8889
	ZINC	CHEMBL2018743	2e-05	J. Med. Chem.	2012	55	1346	4.69897	4.896
	ZINC	CHEMBL2018744	2e-05	J. Med. Chem.	2012	55	1346	4.69897	4.85525
	ZINC	CHEMBL2018877	4.86e-06	Bioorg. Med. Chem. Lett.	2012	22	3122	5.31336	4.34682
	ZINC	CHEMBL2018971	0.1	Bioorg. Med. Chem. Lett.	2012	22	2872	1	1.32324
	ZINC	CHEMBL2018972	0.05	Bioorg. Med. Chem. Lett.	2012	22	2872	1.30103	1.79236
	ZINC	CHEMBL2018973	0.1	Bioorg. Med. Chem. Lett.	2012	22	2872	1	1.43445
	ZINC	CHEMBL2018974	0.1	Bioorg. Med. Chem. Lett.	2012	22	2872	1	1.33592
	ZINC	CHEMBL2018975	4.803e-05	Bioorg. Med. Chem. Lett.	2012	22	3122	4.31849	4.26499
	ZINC	CHEMBL2018976	7.622e-05	Bioorg. Med. Chem. Lett.	2012	22	3122	4.11793	4.12388
	ZINC	CHEMBL2018978	6.39e-05	Bioorg. Med. Chem. Lett.	2012	22	3122	4.1945	4.36076
	ZINC	CHEMBL2018979	4.092e-05	Bioorg. Med. Chem. Lett.	2012	22	3122	4.38806	4.48787
	ZINC	CHEMBL2018980	3.112e-05	Bioorg. Med. Chem. Lett.	2012	22	3122	4.50696	4.43643
	ZINC	CHEMBL2018981	3.117e-05	Bioorg. Med. Chem. Lett.	2012	22	3122	4.50626	4.42891
	ZINC	CHEMBL2018982	8e-05	Bioorg. Med. Chem. Lett.	2012	22	3122	4.09691	4.33873
	ZINC	CHEMBL2018983	6.93e-05	Bioorg. Med. Chem. Lett.	2012	22	3122	4.15927	4.48972
	ZINC	CHEMBL2018984	5.506e-05	Bioorg. Med. Chem. Lett.	2012	22	3122	4.25916	4.41205
	ZINC	CHEMBL2018985	3.055e-05	Bioorg. Med. Chem. Lett.	2012	22	3122	4.51499	4.4366
	ZINC	CHEMBL2018986	4.399e-05	Bioorg. Med. Chem. Lett.	2012	22	3122	4.35665	4.6386
	ZINC	CHEMBL2018987	4.963e-05	Bioorg. Med. Chem. Lett.	2012	22	3122	4.30426	4.50346
	ZINC	CHEMBL2018988	4.035e-05	Bioorg. Med. Chem. Lett.	2012	22	3122	4.39416	4.64545
	ZINC	CHEMBL2018989	4.437e-05	Bioorg. Med. Chem. Lett.	2012	22	3122	4.35291	4.65168
	ZINC	CHEMBL2018990	7.764e-05	Bioorg. Med. Chem. Lett.	2012	22	3122	4.10991	4.35284
	ZINC	CHEMBL2018991	4.405e-05	Bioorg. Med. Chem. Lett.	2012	22	3122	4.35605	4.46623
	ZINC	CHEMBL2018993	8e-05	Bioorg. Med. Chem. Lett.	2012	22	3122	4.09691	4.93324
	ZINC	CHEMBL2018994	1.005e-05	Bioorg. Med. Chem. Lett.	2012	22	3122	4.99783	4.51917
	ZINC	CHEMBL2018995	4.078e-05	Bioorg. Med. Chem. Lett.	2012	22	3122	4.38955	4.62636
	ZINC	CHEMBL2018996	6.202e-05	Bioorg. Med. Chem. Lett.	2012	22	3122	4.20747	4.64598
	ZINC	CHEMBL2018997	3.562e-05	Bioorg. Med. Chem. Lett.	2012	22	3122	4.44831	4.23379
	ZINC	CHEMBL2019058	0.1	Bioorg. Med. Chem. Lett.	2012	22	2872	1	1.50018
	ZINC	CHEMBL2019059	0.0125	Bioorg. Med. Chem. Lett.	2012	22	2872	1.90309	1.12051
	ZINC	CHEMBL2019060	0.1	Bioorg. Med. Chem. Lett.	2012	22	2872	1	1.28919
	ZINC	CHEMBL2019061	0.05	Bioorg. Med. Chem. Lett.	2012	22	2872	1.30103	1.13138
	ZINC	CHEMBL2019063	0.05	Bioorg. Med. Chem. Lett.	2012	22	2872	1.30103	1.26018
	ZINC	CHEMBL2019064	0.1	Bioorg. Med. Chem. Lett.	2012	22	2872	1	1.27295
	ZINC	CHEMBL2019065	0.05	Bioorg. Med. Chem. Lett.	2012	22	2872	1.30103	1.26781
	ChEMBL	CHEMBL2021461	2.9e-06	J. Nat. Prod.	2014	77	1111	5.5376	5.3363
	ChEMBL	CHEMBL2021469	2.9e-06	J. Nat. Prod.	2014	77	1111	5.5376	5.33158
	ZINC	CHEMBL2022560	4.92e-09	ACS Med. Chem. Lett.	2011	2	861	8.30803	7.55924
	ZINC	CHEMBL2022561	3.73e-07	ACS Med. Chem. Lett.	2011	2	861	6.42829	8.66607
	ZINC	CHEMBL2022562	3.22e-10	ACS Med. Chem. Lett.	2011	2	861	9.49214	7.5793
	ZINC	CHEMBL2022563	3.4e-07	ACS Med. Chem. Lett.	2011	2	861	6.46852	6.37828
	ChEMBL	CHEMBL2022564	1.43e-09	J. Med. Chem.	2014	57	3011	8.84466	8.79034
	ChEMBL	CHEMBL2022566	1.58e-09	ACS Med. Chem. Lett.	2011	2	861	8.80134	8.82761
	ZINC	CHEMBL2024572	3.3e-07	J. Nat. Prod.	2014	77	132	6.48149	5.61732
	ChEMBL	CHEMBL2024680	1.88e-05	Bioorg. Med. Chem.	2012	20	3173	4.72584	5.23864
	ZINC	CHEMBL202671	5.51e-06	Bioorg. Med. Chem. Lett.	2006	16	1905	5.25885	5.30409
	ZINC	CHEMBL202721	1.80908e-06					5.74254	5.40567
	ZINC	CHEMBL2029900	4e-09	Bioorg. Med. Chem. Lett.	2012	22	4033	8.39794	6.99664
	ZINC	CHEMBL2029901	4e-08	Bioorg. Med. Chem. Lett.	2012	22	4033	7.39794	7.16878
	ZINC	CHEMBL2029902	2.9e-07	Bioorg. Med. Chem. Lett.	2012	22	4033	6.5376	6.79191
	ZINC	CHEMBL2029904	2.1e-07	Bioorg. Med. Chem. Lett.	2012	22	4033	6.67778	7.40474
	ZINC	CHEMBL2029905	8e-08	Bioorg. Med. Chem. Lett.	2012	22	4033	7.09691	6.47731
	ZINC	CHEMBL2029906	1.3e-07	Bioorg. Med. Chem. Lett.	2012	22	4033	6.88606	6.48872
	ZINC	CHEMBL2029907	1.23e-05	Bioorg. Med. Chem. Lett.	2012	22	4033	4.91009	7.04115
	ZINC	CHEMBL2029910	5e-09	Bioorg. Med. Chem. Lett.	2012	22	4033	8.30103	6.83649
	ZINC	CHEMBL2029911	1.1e-07	Bioorg. Med. Chem. Lett.	2012	22	4033	6.95861	6.86357
	ZINC	CHEMBL2029912	1.1e-07	Bioorg. Med. Chem. Lett.	2012	22	4033	6.95861	7.21749
	ZINC	CHEMBL2029913	5.9e-07	Bioorg. Med. Chem. Lett.	2012	22	4033	6.22915	7.16499
	ZINC	CHEMBL2029914	9e-08	Bioorg. Med. Chem. Lett.	2012	22	4033	7.04576	6.8085
	ZINC	CHEMBL2030972	4.47e-06	Bioorg. Med. Chem. Lett.	2012	22	3589	5.34969	5.43204
	ZINC	CHEMBL2030973	1.35e-06	Bioorg. Med. Chem. Lett.	2012	22	3589	5.86967	5.83064
	ZINC	CHEMBL2030975	2.36e-06	Bioorg. Med. Chem. Lett.	2012	22	3589	5.62709	5.42813
	ZINC	CHEMBL2030976	3.88e-06	Bioorg. Med. Chem. Lett.	2012	22	3589	5.41117	5.51151
	ZINC	CHEMBL2030978	7.8e-07	Bioorg. Med. Chem. Lett.	2012	22	3589	6.10791	5.68125
	ZINC	CHEMBL2030979	2.54e-06	Bioorg. Med. Chem. Lett.	2012	22	3589	5.59517	5.66534
	ZINC	CHEMBL2030981	5.87e-06	Bioorg. Med. Chem. Lett.	2012	22	3589	5.23136	5.70677
	ZINC	CHEMBL2030982	1.52e-06	Bioorg. Med. Chem. Lett.	2012	22	3589	5.81816	5.78584
	ZINC	CHEMBL2030983	9.7e-07	Bioorg. Med. Chem. Lett.	2012	22	3589	6.01323	5.75315
	ZINC	CHEMBL2030984	2.18e-06	Bioorg. Med. Chem. Lett.	2012	22	3589	5.66154	5.47226
	ZINC	CHEMBL2030985	2.99e-06	Bioorg. Med. Chem. Lett.	2012	22	3589	5.52433	5.53592
	ZINC	CHEMBL2030986	4.36e-06	Bioorg. Med. Chem. Lett.	2012	22	3589	5.36051	5.4305
	ZINC	CHEMBL2030987	1.33e-06	Bioorg. Med. Chem. Lett.	2012	22	3589	5.87615	5.80239
	ZINC	CHEMBL2030990	2.92e-06	Bioorg. Med. Chem. Lett.	2012	22	3589	5.53462	5.7161
	ZINC	CHEMBL2030992	1.02e-06	Bioorg. Med. Chem. Lett.	2012	22	3589	5.9914	5.71316
	ZINC	CHEMBL203296	5.85e-06	Bioorg. Med. Chem. Lett.	2006	16	1905	5.23284	5.13208
	ZINC	CHEMBL2035264	4.5e-06	Eur. J. Med. Chem.	2012	53	337	5.34679	4.98287
	ZINC	CHEMBL2035265	2.4e-05	Eur. J. Med. Chem.	2012	53	337	4.61979	5.22915
	ZINC	CHEMBL2035266	1.46e-05	Eur. J. Med. Chem.	2012	53	337	4.83565	5.29242
	ZINC	CHEMBL2035267	1.3e-06	Eur. J. Med. Chem.	2012	53	337	5.88606	5.47537
	ZINC	CHEMBL2035268	1.9e-06	Eur. J. Med. Chem.	2012	53	337	5.72125	5.3217
	ZINC	CHEMBL2035269	2.8e-06	Eur. J. Med. Chem.	2012	53	337	5.55284	5.52802
	ZINC	CHEMBL2035272	3e-05	Eur. J. Med. Chem.	2012	53	337	4.52288	5.01804
	ChEMBL	CHEMBL2035906	4.3e-06	Bioorg. Med. Chem.	2012	20	3666	5.36653	5.33626
	ChEMBL	CHEMBL2035907	2.4e-06	Bioorg. Med. Chem.	2012	20	3666	5.61979	5.26642
	ZINC	CHEMBL2035911	1.21e-05	Bioorg. Med. Chem.	2012	20	3666	4.91721	5.02691
	ChEMBL	CHEMBL2035915	4.5e-06	Bioorg. Med. Chem.	2012	20	3666	5.34679	5.2788
	ZINC	CHEMBL2035926	5.1e-06	Bioorg. Med. Chem.	2012	20	3666	5.29243	5.25335
	ZINC	CHEMBL2037060	4.44e-06	Eur. J. Med. Chem.	2012	53	28	5.35262	5.2521
	ZINC	CHEMBL2037061	9.59e-06	Eur. J. Med. Chem.	2012	53	28	5.01818	5.15597
	ZINC	CHEMBL2037062	9.26e-06	Eur. J. Med. Chem.	2012	53	28	5.03339	5.19107
	ZINC	CHEMBL2037071	5.2e-07	Eur. J. Med. Chem.	2012	53	28	6.284	6.16014
	ZINC	CHEMBL2037072	7e-07	Eur. J. Med. Chem.	2012	53	28	6.1549	6.00686
	ZINC	CHEMBL2037073	1.1e-06	Eur. J. Med. Chem.	2012	53	28	5.95861	6.30531
	ZINC	CHEMBL2037139	3.5e-07	Eur. J. Med. Chem.	2012	53	28	6.45593	6.26946
	ZINC	CHEMBL2037141	4.1e-07	Eur. J. Med. Chem.	2012	53	28	6.38722	6.25641
	ZINC	CHEMBL2040855	1e-05	Eur. J. Med. Chem.	2012	54	793	5	5.01633
	ZINC	CHEMBL2041121	4.66e-06	Eur. J. Med. Chem.	2012	54	793	5.33161	5.00867
	ZINC	CHEMBL2041122	1e-05	Eur. J. Med. Chem.	2012	54	793	5	5.08079
	ZINC	CHEMBL2041123	7.65e-06	Eur. J. Med. Chem.	2012	54	793	5.11634	5.07027
	ZINC	CHEMBL2041124	1e-05	Eur. J. Med. Chem.	2012	54	793	5	5.05868
	ZINC	CHEMBL2041125	1e-05	Eur. J. Med. Chem.	2012	54	793	5	5.12175
	ZINC	CHEMBL2041126	1e-05	Eur. J. Med. Chem.	2012	54	793	5	5.00299
	ZINC	CHEMBL2041127	1e-05	Eur. J. Med. Chem.	2012	54	793	5	5.00008
	ZINC	CHEMBL2041128	1e-05	Eur. J. Med. Chem.	2012	54	793	5	5.06892
	ZINC	CHEMBL2041129	1.92e-06	Eur. J. Med. Chem.	2012	54	793	5.7167	4.99878
	ZINC	CHEMBL2041130	5.82e-06	Eur. J. Med. Chem.	2012	54	793	5.23508	4.98425
	ZINC	CHEMBL2041131	1e-05	Eur. J. Med. Chem.	2012	54	793	5	5.0864
	ZINC	CHEMBL2041258	1e-05	Eur. J. Med. Chem.	2012	54	793	5	4.98695
	ZINC	CHEMBL2041259	8.59e-06	Eur. J. Med. Chem.	2012	54	793	5.06601	5.35823
	ZINC	CHEMBL2041260	1e-05	Eur. J. Med. Chem.	2012	54	793	5	5.29419
	ZINC	CHEMBL2041262	8.88e-06	Eur. J. Med. Chem.	2012	54	793	5.05159	5.20927
	ZINC	CHEMBL2041263	8.05e-06	Eur. J. Med. Chem.	2012	54	793	5.0942	5.20848
	ZINC	CHEMBL2041264	1e-05	Eur. J. Med. Chem.	2012	54	793	5	5.03412
	ZINC	CHEMBL2041267	1e-05	Eur. J. Med. Chem.	2012	54	793	5	5.12106
	ZINC	CHEMBL2041268	9.71e-06	Eur. J. Med. Chem.	2012	54	793	5.01278	5.00165
	ZINC	CHEMBL2041269	1e-05	Eur. J. Med. Chem.	2012	54	793	5	5.2046
	ZINC	CHEMBL2041270	1e-05	Eur. J. Med. Chem.	2012	54	793	5	5.1069
	ZINC	CHEMBL2041271	1e-05	Eur. J. Med. Chem.	2012	54	793	5	5.09514
	ZINC	CHEMBL2041273	1e-05	Eur. J. Med. Chem.	2012	54	793	5	5.03282
	ZINC	CHEMBL2041274	1e-05	Eur. J. Med. Chem.	2012	54	793	5	5.06103
	ZINC	CHEMBL2041276	9.44e-06	Eur. J. Med. Chem.	2012	54	793	5.02503	5.02246
	ZINC	CHEMBL2041277	1e-05	Eur. J. Med. Chem.	2012	54	793	5	5.02597
	ZINC	CHEMBL2041278	1e-05	Eur. J. Med. Chem.	2012	54	793	5	5.1273
	ZINC	CHEMBL2041279	1e-05	Eur. J. Med. Chem.	2012	54	793	5	4.93364
	ZINC	CHEMBL2041280	1e-05	Eur. J. Med. Chem.	2012	54	793	5	4.93244
	ZINC	CHEMBL2041281	1e-05	Eur. J. Med. Chem.	2012	54	793	5	4.99549
	ZINC	CHEMBL2041282	1e-05	Eur. J. Med. Chem.	2012	54	793	5	5.11331
	ZINC	CHEMBL2041283	5.24e-06	Eur. J. Med. Chem.	2012	54	793	5.28067	4.93749
	ZINC	CHEMBL2042165	0.0001	J. Med. Chem.	2012	55	3058	4	5.2787
	ZINC	CHEMBL2042167	8.4e-06	J. Med. Chem.	2012	55	3058	5.07572	4.85327
	ZINC	CHEMBL2042168	4.85e-05	J. Med. Chem.	2012	55	3058	4.31426	5.06858
	ZINC	CHEMBL2043184	8.47e-06	Eur. J. Med. Chem.	2012	54	175	5.07212	4.93971
	ZINC	CHEMBL2043185	1.523e-05	Eur. J. Med. Chem.	2012	54	175	4.8173	4.97929
	ZINC	CHEMBL2043186	1.705e-05	Eur. J. Med. Chem.	2012	54	175	4.76828	4.99077
	ZINC	CHEMBL2043187	3.8e-06	Eur. J. Med. Chem.	2012	54	175	5.42022	5.01614
	ZINC	CHEMBL2043189	7.67e-06	Eur. J. Med. Chem.	2012	54	175	5.1152	5.01643
	ZINC	CHEMBL2043190	7.54e-06	Eur. J. Med. Chem.	2012	54	175	5.12263	4.93186
	ZINC	CHEMBL2043191	1.459e-05	Eur. J. Med. Chem.	2012	54	175	4.83594	4.97348
	ZINC	CHEMBL2043192	1.379e-05	Eur. J. Med. Chem.	2012	54	175	4.86044	4.97013
	ZINC	CHEMBL2043193	4.97e-06	Eur. J. Med. Chem.	2012	54	175	5.30364	4.96918
	ZINC	CHEMBL2043194	8.05e-06	Eur. J. Med. Chem.	2012	54	175	5.0942	5.10787
	ZINC	CHEMBL2043196	8.75e-06	Eur. J. Med. Chem.	2012	54	175	5.05799	5.23009
	ZINC	CHEMBL2043198	5.72e-06	Eur. J. Med. Chem.	2012	54	175	5.2426	5.18565
	ZINC	CHEMBL2043199	4.1e-06	Eur. J. Med. Chem.	2012	54	175	5.38722	5.0747
	ZINC	CHEMBL204454	2.39e-06	Bioorg. Med. Chem. Lett.	2006	16	1905	5.6216	5.14767
	ZINC	CHEMBL2046448	1e-05	J. Med. Chem.	2012	55	3852	5	4.94795
	ZINC	CHEMBL2046699	1e-05	J. Med. Chem.	2012	55	3852	5	5.02812
	ZINC	CHEMBL2046700	1e-05	J. Med. Chem.	2012	55	3852	5	5.00057
	ZINC	CHEMBL2046702	1e-05	J. Med. Chem.	2012	55	3852	5	5.06917
	ZINC	CHEMBL2046703	1e-05	J. Med. Chem.	2012	55	3852	5	5.03567
	ZINC	CHEMBL2046705	1e-05	J. Med. Chem.	2012	55	3852	5	5.00042
	ZINC	CHEMBL2046706	1e-05	J. Med. Chem.	2012	55	3852	5	5.00328
	ZINC	CHEMBL2046707	1e-05	J. Med. Chem.	2012	55	3852	5	5.06585
	ZINC	CHEMBL2046708	1e-05	J. Med. Chem.	2012	55	3852	5	4.99876
	ZINC	CHEMBL2046709	1e-05	J. Med. Chem.	2012	55	3852	5	5.06024
	ZINC	CHEMBL2046710	1e-05	J. Med. Chem.	2012	55	3852	5	4.9842
	ZINC	CHEMBL2046713	1e-05	J. Med. Chem.	2012	55	3852	5	5.0576
	ZINC	CHEMBL2046715	1e-05	J. Med. Chem.	2012	55	3852	5	5.20811
	ZINC	CHEMBL2046717	1e-05	J. Med. Chem.	2012	55	3852	5	5.04419
	ZINC	CHEMBL2046719	1e-05	J. Med. Chem.	2012	55	3852	5	5.04507
	ZINC	CHEMBL2046720	1e-05	J. Med. Chem.	2012	55	3852	5	5.77481
	ZINC	CHEMBL2046721	1e-05	J. Med. Chem.	2012	55	3852	5	5.20213
	ZINC	CHEMBL2046722	1e-05	J. Med. Chem.	2012	55	3852	5	4.9915
	ZINC	CHEMBL2046724	1e-05	J. Med. Chem.	2012	55	3852	5	5.01859
	ZINC	CHEMBL2046725	1e-05	J. Med. Chem.	2012	55	3852	5	5.06017
	ZINC	CHEMBL2046727	1e-05	J. Med. Chem.	2012	55	3852	5	5.22106
	ZINC	CHEMBL2046728	1e-05	J. Med. Chem.	2012	55	3852	5	5.04097
	ZINC	CHEMBL2046729	1e-05	J. Med. Chem.	2012	55	3852	5	5.02181
	ZINC	CHEMBL2046732	1e-05	J. Med. Chem.	2012	55	3852	5	5.00254
	ZINC	CHEMBL2046733	1e-05	J. Med. Chem.	2012	55	3852	5	5.0371
	ZINC	CHEMBL2046879	1e-05	J. Med. Chem.	2012	55	3852	5	5.02165
	ZINC	CHEMBL2046880	1e-05	J. Med. Chem.	2012	55	3852	5	5.03389
	ZINC	CHEMBL2046881	1e-05	J. Med. Chem.	2012	55	3852	5	5.14061
	ZINC	CHEMBL2046883	1e-05	J. Med. Chem.	2012	55	3852	5	5.04639
	ZINC	CHEMBL2046884	1e-05	J. Med. Chem.	2012	55	3852	5	5.05456
	ZINC	CHEMBL204689	5.44e-05	Bioorg. Med. Chem. Lett.	2006	16	2543	4.2644	4.78684
	ZINC	CHEMBL2047605	1.036e-05	Bioorg. Med. Chem.	2012	20	4430	4.98464	5.1497
	ZINC	CHEMBL2047606	7.65e-06	Bioorg. Med. Chem.	2012	20	4430	5.11634	5.13569
	ZINC	CHEMBL2047607	7.16e-06	Bioorg. Med. Chem.	2012	20	4430	5.14509	5.05443
	ZINC	CHEMBL2047608	9.81e-06	Bioorg. Med. Chem.	2012	20	4430	5.00833	5.57047
	ZINC	CHEMBL2047609	2.09e-06	Bioorg. Med. Chem.	2012	20	4430	5.67985	5.569
	ZINC	CHEMBL2047611	1.53e-06	Bioorg. Med. Chem.	2012	20	4430	5.81531	5.45148
	ZINC	CHEMBL2047613	1.071e-05	Bioorg. Med. Chem.	2012	20	4430	4.97021	5.2061
	ZINC	CHEMBL2047615	8.16e-06	Bioorg. Med. Chem.	2012	20	4430	5.08831	5.16745
	ZINC	CHEMBL2047617	8.5e-07	Bioorg. Med. Chem.	2012	20	4430	6.07058	5.70448
	ZINC	CHEMBL2047618	6.4e-07	Bioorg. Med. Chem.	2012	20	4430	6.19382	5.67381
	ZINC	CHEMBL2047620	1.08e-06	Bioorg. Med. Chem.	2012	20	4430	5.96658	5.74915
	ZINC	CHEMBL204784	8e-05	Bioorg. Med. Chem. Lett.	2006	16	2543	4.09691	4.69554
	ZINC	CHEMBL2047943	2.3e-08	Bioorg. Med. Chem. Lett.	2013	23	6829	7.63827	5.80844
	ZINC	CHEMBL2047946	3.2e-06	Bioorg. Med. Chem. Lett.	2012	22	4377	5.49485	6.65035
	ZINC	CHEMBL2047950	1.3e-07	Bioorg. Med. Chem. Lett.	2012	22	4377	6.88606	6.17268
	ZINC	CHEMBL2047951	6.9e-07	Bioorg. Med. Chem. Lett.	2012	22	4377	6.16115	6.53986
	ZINC	CHEMBL2047952	5.4e-07	Bioorg. Med. Chem. Lett.	2012	22	4377	6.26761	7.18518
	ZINC	CHEMBL2047955	3.3e-08	Bioorg. Med. Chem. Lett.	2012	22	4377	7.48149	6.87213
	ZINC	CHEMBL2047956	7e-08	Bioorg. Med. Chem. Lett.	2012	22	4377	7.1549	7.0735
	ZINC	CHEMBL2047958	8.8e-08	Bioorg. Med. Chem. Lett.	2012	22	4377	7.05552	7.3349
	ZINC	CHEMBL2047959	1.1e-08	Bioorg. Med. Chem. Lett.	2013	23	6829	7.95861	7.31289
	ZINC	CHEMBL2047960	2.2e-08	Bioorg. Med. Chem. Lett.	2012	22	4377	7.65758	7.4778
	ZINC	CHEMBL2047961	1.5e-08	Bioorg. Med. Chem. Lett.	2012	22	4377	7.82391	6.64746
	ZINC	CHEMBL2047962	1.7e-08	Bioorg. Med. Chem. Lett.	2012	22	4377	7.76955	7.43145
	ZINC	CHEMBL2047963	2.2e-08	Bioorg. Med. Chem. Lett.	2012	22	4377	7.65758	7.44102
	ZINC	CHEMBL2047964	2.3e-08	Bioorg. Med. Chem. Lett.	2012	22	4377	7.63827	6.90387
	ZINC	CHEMBL2047966	2.7e-08	Bioorg. Med. Chem. Lett.	2012	22	4377	7.56864	7.39861
	ZINC	CHEMBL2047967	6.6e-08	Bioorg. Med. Chem. Lett.	2012	22	4377	7.18046	7.2112
	ZINC	CHEMBL2047970	5e-08	Bioorg. Med. Chem. Lett.	2012	22	4377	7.30103	7.31277
	ZINC	CHEMBL2047971	4.9e-08	Bioorg. Med. Chem. Lett.	2012	22	4377	7.3098	7.25381
	ZINC	CHEMBL2048078	5.1e-08	Bioorg. Med. Chem. Lett.	2012	22	4377	7.29243	7.52751
	ZINC	CHEMBL2048079	7.4e-08	Bioorg. Med. Chem. Lett.	2012	22	4377	7.13077	7.18554
	ZINC	CHEMBL2048080	5.9e-08	Bioorg. Med. Chem. Lett.	2012	22	4377	7.22915	7.58773
	ZINC	CHEMBL2048081	1.5e-08	Bioorg. Med. Chem. Lett.	2012	22	4377	7.82391	7.26214
	ZINC	CHEMBL2048082	5e-08	Bioorg. Med. Chem. Lett.	2012	22	4377	7.30103	7.19606
	ZINC	CHEMBL2048601	5.02e-06	J. Med. Chem.	2012	55	3502	5.2993	6.0795
	ZINC	CHEMBL2048605	1.3e-07	J. Med. Chem.	2012	55	3502	6.88606	5.53688
	ZINC	CHEMBL2048607	5e-05	J. Med. Chem.	2012	55	3502	4.30103	4.72366
	ZINC	CHEMBL2048609	5e-05	J. Med. Chem.	2012	55	3502	4.30103	4.69142
	ZINC	CHEMBL204940	7.1e-06	Bioorg. Med. Chem. Lett.	2006	16	1905	5.14874	5.25902
	ZINC	CHEMBL205038	2.494e-05	Bioorg. Med. Chem. Lett.	2006	16	1905	4.6031	5.22201
	ChEMBL	CHEMBL205596	5e-05	Eur. J. Med. Chem.	2010	45	2912	4.30103	4.39922
	ZINC	CHEMBL205625	5.75e-06	Bioorg. Med. Chem. Lett.	2006	16	1905	5.24033	5.07822
	ZINC	CHEMBL2057434	6.989e-06	Bioorg. Med. Chem.	2012	20	4820	5.15558	5.38475
	ZINC	CHEMBL2057715	1.2e-06	Bioorg. Med. Chem. Lett.	2012	22	5059	5.92082	5.47171
	ZINC	CHEMBL2057716	3.89e-05	Bioorg. Med. Chem. Lett.	2012	22	5059	4.41005	4.77756
	ZINC	CHEMBL2057718	1.98e-05	Bioorg. Med. Chem. Lett.	2012	22	5059	4.70333	5.6493
	ZINC	CHEMBL2058006	7.14e-07	Bioorg. Med. Chem.	2012	20	4820	6.1463	6.28225
	ZINC	CHEMBL2058008	6.69e-07	Bioorg. Med. Chem.	2012	20	4820	6.17457	6.56325
	ZINC	CHEMBL2058009	3.02e-07	Bioorg. Med. Chem.	2012	20	4820	6.51999	6.46566
	ZINC	CHEMBL2058013	1.75e-06	Bioorg. Med. Chem.	2012	20	4820	5.75696	5.65102
	ZINC	CHEMBL2058018	1.16e-06	Bioorg. Med. Chem.	2012	20	4820	5.93554	5.55873
	ZINC	CHEMBL2058019	2.09e-07	Bioorg. Med. Chem.	2012	20	4820	6.67985	6.42666
	ZINC	CHEMBL2058020	2.74e-07	Bioorg. Med. Chem.	2012	20	4820	6.56225	6.47842
	ZINC	CHEMBL2058021	1.78e-07	Bioorg. Med. Chem.	2012	20	4820	6.74958	6.44062
	ZINC	CHEMBL2058022	2.78e-07	Bioorg. Med. Chem.	2012	20	4820	6.55596	6.13621
	ZINC	CHEMBL2058024	1.55e-07	Bioorg. Med. Chem.	2012	20	4820	6.80967	6.17722
	ZINC	CHEMBL2058029	5.498e-06	Bioorg. Med. Chem.	2012	20	4820	5.2598	5.33096
	ZINC	CHEMBL2058030	4.486e-06	Bioorg. Med. Chem.	2012	20	4820	5.34814	5.29403
	ZINC	CHEMBL2059300	8.5e-07	J. Med. Chem.	2012	55	4936	6.07058	6.41827
	ZINC	CHEMBL2059435	2e-07	J. Med. Chem.	2012	55	4936	6.69897	6.04388
	ZINC	CHEMBL205954	6.32e-06	Bioorg. Med. Chem. Lett.	2006	16	1905	5.19928	5.1663
	ChEMBL	CHEMBL2062563	2e-08	ACS Med. Chem. Lett.	2013	4	800	7.69897	7.39544
	ChEMBL	CHEMBL2062571	5.7e-08	ACS Med. Chem. Lett.	2012	3	278	7.24413	7.38037
	ChEMBL	CHEMBL2062572	1.9e-07	ACS Med. Chem. Lett.	2012	3	278	6.72125	6.3191
	ChEMBL	CHEMBL2062573	4.6e-07	ACS Med. Chem. Lett.	2012	3	278	6.33724	6.37751
	ChEMBL	CHEMBL2062574	7.8e-07	ACS Med. Chem. Lett.	2012	3	278	6.10791	6.70218
	ChEMBL	CHEMBL2062577	3e-08	ACS Med. Chem. Lett.	2013	4	800	7.52288	7.55209
	ChEMBL	CHEMBL2062579	8.3e-08	ACS Med. Chem. Lett.	2012	3	278	7.08092	6.60303
	ChEMBL	CHEMBL2062581	7.7e-08	ACS Med. Chem. Lett.	2012	3	278	7.11351	6.67415
	ChEMBL	CHEMBL2062582	5e-07	ACS Med. Chem. Lett.	2012	3	278	6.30103	6.72797
	ChEMBL	CHEMBL2062583	2.1e-07	ACS Med. Chem. Lett.	2012	3	278	6.67778	6.27797
	ChEMBL	CHEMBL2062585	3.1e-06	ACS Med. Chem. Lett.	2012	3	278	5.50864	6.71685
	ZINC	CHEMBL2063154	1e-05	J. Nat. Prod.	2012	75	1138	5	4.85319
	ZINC	CHEMBL2063155	1e-05	J. Nat. Prod.	2012	75	1138	5	5.09202
	ZINC	CHEMBL2063157	1e-05	J. Nat. Prod.	2012	75	1138	5	5.06837
	ZINC	CHEMBL2063158	1e-05	J. Nat. Prod.	2012	75	1138	5	5.06481
	ZINC	CHEMBL2063160	1e-05	J. Nat. Prod.	2012	75	1138	5	5.03438
	ZINC	CHEMBL2063161	1e-05	J. Nat. Prod.	2012	75	1138	5	5.07593
	ZINC	CHEMBL2063162	1e-05	J. Nat. Prod.	2012	75	1138	5	4.95805
	ZINC	CHEMBL2063163	1e-05	J. Nat. Prod.	2012	75	1138	5	4.98283
	ZINC	CHEMBL2063164	1e-05	J. Nat. Prod.	2012	75	1138	5	4.98913
	ZINC	CHEMBL2063165	1e-05	J. Nat. Prod.	2012	75	1138	5	5.13572
	ZINC	CHEMBL2063314	7.3e-07	Bioorg. Med. Chem.	2012	20	4348	6.13668	6.43508
	ZINC	CHEMBL2063315	4e-08	Bioorg. Med. Chem.	2012	20	4348	7.39794	5.93085
	ZINC	CHEMBL2063316	1.1e-06	Bioorg. Med. Chem.	2012	20	4348	5.95861	6.64434
	ZINC	CHEMBL2063486	2e-06	Bioorg. Med. Chem. Lett.	2012	22	5360	5.69897	5.95235
	ZINC	CHEMBL2063487	1.6e-06	Bioorg. Med. Chem. Lett.	2012	22	5360	5.79588	5.96518
	ZINC	CHEMBL2063489	6e-07	Bioorg. Med. Chem. Lett.	2012	22	5360	6.22185	5.74689
	ZINC	CHEMBL206679	6.99e-05	Bioorg. Med. Chem. Lett.	2006	16	2543	4.15552	4.44579
	ZINC	CHEMBL206827	5.71e-06	Bioorg. Med. Chem. Lett.	2006	16	1905	5.24336	5.15555
	ZINC	CHEMBL2070041	0.0001	Bioorg. Med. Chem. Lett.	2012	22	5827	4	4.08075
	ZINC	CHEMBL2070042	0.0001	Bioorg. Med. Chem. Lett.	2012	22	5827	4	4.24872
	ZINC	CHEMBL2070043	0.0001	Bioorg. Med. Chem. Lett.	2012	22	5827	4	4.22566
	ZINC	CHEMBL2070164	0.0001	Bioorg. Med. Chem. Lett.	2012	22	5827	4	4.15542
	ZINC	CHEMBL2070165	0.0001	Bioorg. Med. Chem. Lett.	2012	22	5827	4	4.51823
	ZINC	CHEMBL2070167	0.0001	Bioorg. Med. Chem. Lett.	2012	22	5827	4	4.50568
	ZINC	CHEMBL2070169	0.0001	Bioorg. Med. Chem. Lett.	2012	22	5827	4	4.3808
	ZINC	CHEMBL2070170	2.013e-05	Bioorg. Med. Chem. Lett.	2012	22	5827	4.69616	4.45468
	ZINC	CHEMBL2070171	0.0001	Bioorg. Med. Chem. Lett.	2012	22	5827	4	4.63643
	ZINC	CHEMBL2070173	0.0001	Bioorg. Med. Chem. Lett.	2012	22	5827	4	4.32251
	ZINC	CHEMBL2070175	0.0001	Bioorg. Med. Chem. Lett.	2012	22	5827	4	4.519
	ZINC	CHEMBL2070176	0.0001	Bioorg. Med. Chem. Lett.	2012	22	5827	4	4.51147
	ZINC	CHEMBL2070177	0.0001	Bioorg. Med. Chem. Lett.	2012	22	5827	4	4.71143
	ZINC	CHEMBL2070178	1.435e-05	Bioorg. Med. Chem. Lett.	2012	22	5827	4.84315	4.30657
	ZINC	CHEMBL2070180	0.0001	Bioorg. Med. Chem. Lett.	2012	22	5827	4	4.792
	ZINC	CHEMBL2070181	1.225e-05	Bioorg. Med. Chem. Lett.	2012	22	5827	4.91186	4.57288
	ZINC	CHEMBL2070182	0.0001	Bioorg. Med. Chem. Lett.	2012	22	5827	4	4.77292
	ZINC	CHEMBL2070184	0.0001	Bioorg. Med. Chem. Lett.	2012	22	5827	4	4.16367
	ZINC	CHEMBL2070185	0.0001	Bioorg. Med. Chem. Lett.	2012	22	5827	4	4.33823
	ZINC	CHEMBL2070187	0.0001	Bioorg. Med. Chem. Lett.	2012	22	5827	4	4.34513
	ZINC	CHEMBL2070189	0.0001	Bioorg. Med. Chem. Lett.	2012	22	5827	4	4.79611
	ZINC	CHEMBL2070441	1.628e-05	Bioorg. Med. Chem. Lett.	2012	22	5527	4.78835	4.85274
	ChEMBL	CHEMBL2070545	2e-05	ACS Med. Chem. Lett.	2014	5	336	4.69897	4.79782
	ZINC	CHEMBL2070546	2.5e-05	Bioorg. Med. Chem. Lett.	2012	22	5527	4.60206	4.81647
	ZINC	CHEMBL2071078	2e-06	J. Med. Chem.	2012	55	5044	5.69897	5.44415
	ZINC	CHEMBL2071080	2e-06	J. Med. Chem.	2012	55	5044	5.69897	5.3606
	ZINC	CHEMBL2071081	3e-06	J. Med. Chem.	2012	55	5044	5.52288	5.64541
	ZINC	CHEMBL2071082	1.8e-06	J. Med. Chem.	2012	55	5044	5.74473	5.43091
	ZINC	CHEMBL2071083	2.8e-06	J. Med. Chem.	2012	55	5044	5.55284	5.62833
	ZINC	CHEMBL2071084	1.7e-06	J. Med. Chem.	2012	55	5044	5.76955	5.54848
	ZINC	CHEMBL2071085	1e-06	J. Med. Chem.	2012	55	5044	6	5.60531
	ZINC	CHEMBL2071087	1e-06	J. Med. Chem.	2012	55	5044	6	5.67822
	ZINC	CHEMBL2071088	2e-06	J. Med. Chem.	2012	55	5044	5.69897	5.82346
	ZINC	CHEMBL2071089	2e-06	J. Med. Chem.	2012	55	5044	5.69897	5.76632
	ZINC	CHEMBL2071090	9e-07	J. Med. Chem.	2012	55	5044	6.04576	5.63408
	ZINC	CHEMBL2071091	1.3e-06	J. Med. Chem.	2012	55	5044	5.88606	5.56852
	ZINC	CHEMBL2071092	1e-05	J. Med. Chem.	2012	55	5044	5	5.87712
	ZINC	CHEMBL2071093	1e-05	J. Med. Chem.	2012	55	5044	5	5.25992
	ZINC	CHEMBL2071094	1e-05	J. Med. Chem.	2012	55	5044	5	5.18578
	ZINC	CHEMBL2071166	4e-07	J. Med. Chem.	2012	55	5044	6.39794	5.95715
	ZINC	CHEMBL2071167	1.9e-06	J. Med. Chem.	2012	55	5044	5.72125	5.5283
	ZINC	CHEMBL2071168	3.2e-06	J. Med. Chem.	2012	55	5044	5.49485	5.61195
	ZINC	CHEMBL2071170	1e-06	J. Med. Chem.	2012	55	5044	6	5.95222
	ZINC	CHEMBL207307	8.1e-06	Bioorg. Med. Chem. Lett.	2006	16	2543	5.09151	5.14035
	ZINC	CHEMBL207352	8e-05	Bioorg. Med. Chem. Lett.	2006	16	2543	4.09691	4.6469
	ZINC	CHEMBL207397	7.32e-05	Bioorg. Med. Chem. Lett.	2006	16	2543	4.13549	5.08332
	ZINC	CHEMBL207613	2.99e-05	Bioorg. Med. Chem. Lett.	2006	16	2543	4.52433	4.45392
	ZINC	CHEMBL207701	3.44e-05	Bioorg. Med. Chem. Lett.	2006	16	2543	4.46344	5.34545
	ZINC	CHEMBL207734	4.04e-06	Bioorg. Med. Chem. Lett.	2006	16	1905	5.39362	5.33155
	ZINC	CHEMBL207757	7.9e-06	Bioorg. Med. Chem. Lett.	2006	16	2543	5.10237	5.04893
	ZINC	CHEMBL208239	3.1e-06	Bioorg. Med. Chem. Lett.	2006	16	2543	5.50864	4.98227
	ZINC	CHEMBL2087023	1.6e-06	J. Med. Chem.	2012	55	2899	5.79588	5.50304
	ZINC	CHEMBL2087138	4e-06	J. Med. Chem.	2012	55	5013	5.39794	5.01825
	ZINC	CHEMBL2087602	9.23e-06	Bioorg. Med. Chem.	2012	20	5094	5.0348	5.16945
	ZINC	CHEMBL2088269	0.588844	Med Chem Res	2012	21	3863	0.23	0.300615
	ZINC	CHEMBL2088270	0.831764	Med Chem Res	2012	21	3863	0.08	0.864915
	ZINC	CHEMBL2088271	0.645654	Med Chem Res	2012	21	3863	0.19	0.440924
	ZINC	CHEMBL2088272	0.57544	Med Chem Res	2012	21	3863	0.24	0.266866
	ZINC	CHEMBL2088274	0.467735	Med Chem Res	2012	21	3863	0.33	0.601615
	ZINC	CHEMBL2088275	0.57544	Med Chem Res	2012	21	3863	0.24	0.291042
	ZINC	CHEMBL2088657	5e-06	Eur. J. Med. Chem.	2012	57	225	5.30103	5.1526
	ZINC	CHEMBL2088658	5e-06	Eur. J. Med. Chem.	2012	57	225	5.30103	5.17833
	ZINC	CHEMBL2088659	1.5e-05	Eur. J. Med. Chem.	2012	57	225	4.82391	5.25552
	ZINC	CHEMBL2088660	2e-06	Eur. J. Med. Chem.	2012	57	225	5.69897	5.30131
	ZINC	CHEMBL2088663	5e-06	Eur. J. Med. Chem.	2012	57	225	5.30103	5.35247
	ZINC	CHEMBL2088664	4e-06	Eur. J. Med. Chem.	2012	57	225	5.39794	5.40098
	ZINC	CHEMBL2088667	4e-06	Eur. J. Med. Chem.	2012	57	225	5.39794	5.46468
	ZINC	CHEMBL2088671	4e-06	Eur. J. Med. Chem.	2012	57	225	5.39794	5.36105
	ZINC	CHEMBL2088672	5e-06	Eur. J. Med. Chem.	2012	57	225	5.30103	5.41273
	ZINC	CHEMBL2088673	4e-06	Eur. J. Med. Chem.	2012	57	225	5.39794	5.44613
	ZINC	CHEMBL2088675	5e-06	Eur. J. Med. Chem.	2012	57	225	5.30103	5.56381
	ZINC	CHEMBL2088677	2e-06	Eur. J. Med. Chem.	2012	57	225	5.69897	5.27244
	ZINC	CHEMBL2089142	1e-09	Eur. J. Med. Chem.	2012	56	1	9	5.96609
	ZINC	CHEMBL209234	5.95e-08	J. Med. Chem.	2006	49	3710	7.22548	5.99371
	ZINC	CHEMBL209280	0.0001	Bioorg. Med. Chem. Lett.	2006	16	3639	4	4.72149
	ZINC	CHEMBL2093953	3e-08	Bioorg. Med. Chem. Lett.	2004	14	3925	7.52288	5.72162
	ZINC	CHEMBL209762	1.2e-05	J. Med. Chem.	2008	51	1505	4.92082	5.34237
	ZINC	CHEMBL209850	5e-06	Bioorg. Med. Chem. Lett.	2006	16	4048	5.30103	5.79727
	ZINC	CHEMBL210122	1.5e-05	Bioorg. Med. Chem. Lett.	2006	16	4048	4.82391	4.93647
	ZINC	CHEMBL210581	1e-05	Bioorg. Med. Chem. Lett.	2006	16	3639	5	4.72534
	ZINC	CHEMBL210722	5.4e-08	J. Med. Chem.	2006	49	3143	7.26761	5.25443
	ZINC	CHEMBL2107358	8.802e-08					7.05542	5.40308
	ZINC	CHEMBL210806	8.4e-08	J. Med. Chem.	2006	49	3143	7.07572	5.69036
	ZINC	CHEMBL211045	4.63e-06	MedChemComm	2013	4	411	5.33442	5.5532
	ZINC	CHEMBL211320	3.7e-05	J. Med. Chem.	2008	51	1505	4.4318	4.95023
	ZINC	CHEMBL211342	5e-05	Bioorg. Med. Chem. Lett.	2006	16	4048	4.30103	4.90318
	ZINC	CHEMBL211624	2e-06	Bioorg. Med. Chem. Lett.	2006	16	4048	5.69897	5.85816
	ZINC	CHEMBL211625	4e-07	J. Med. Chem.	2008	51	1505	6.39794	5.92986
	ZINC	CHEMBL212264	7.12e-05	Bioorg. Med. Chem. Lett.	2006	16	3639	4.14752	5.43392
	ZINC	CHEMBL213066	1e-05	Bioorg. Med. Chem. Lett.	2006	16	4048	5	5.35062
	ZINC	CHEMBL213077	1.57e-05	J. Med. Chem.	2006	49	4638	4.8041	5.26102
	ZINC	CHEMBL2134202	5.40327e-05					4.26734	5.99562
	ZINC	CHEMBL213604	2e-06	Bioorg. Med. Chem. Lett.	2006	16	4048	5.69897	5.94752
	ZINC	CHEMBL2138601	5.2423e-07					6.28048	5.82407
	ChEMBL	CHEMBL2140523	7.2e-07	J. Med. Chem.	2013	56	10045	6.14267	5.62676
	ZINC	CHEMBL214433	3e-05	J. Med. Chem.	2006	49	6549	4.52288	5.58006
	ZINC	CHEMBL2146520	9.18e-08	J. Nat. Prod.	2012	75	1652	7.03716	6.01068
	ZINC	CHEMBL2146926	7.6e-10	Bioorg. Med. Chem. Lett.	2012	22	6276	9.11919	7.86883
	ZINC	CHEMBL215086	5.2e-07	J. Med. Chem.	2006	49	6549	6.284	6.28076
	ZINC	CHEMBL2151384	5.7e-06	Eur. J. Med. Chem.	2012	58	441	5.24413	5.31747
	ZINC	CHEMBL2151385	7.2e-06	Eur. J. Med. Chem.	2012	58	441	5.14267	5.33585
	ZINC	CHEMBL2151397	4.19e-06	Eur. J. Med. Chem.	2012	58	441	5.37779	5.24744
	ZINC	CHEMBL2151398	6.74e-06	Eur. J. Med. Chem.	2012	58	441	5.17134	5.32021
	ZINC	CHEMBL2151402	1.93e-06	Eur. J. Med. Chem.	2012	58	441	5.71444	5.28817
	ZINC	CHEMBL2151730	3e-05	Eur. J. Med. Chem.	2011	46	5356	4.52288	4.88859
	ZINC	CHEMBL2151731	3e-05	Eur. J. Med. Chem.	2011	46	5356	4.52288	4.86757
	ZINC	CHEMBL2152974	1e-05	J. Med. Chem.	2012	55	5720	5	5.15407
	ZINC	CHEMBL2152975	3.58e-06	J. Med. Chem.	2012	55	5720	5.44612	5.1844
	ZINC	CHEMBL2152976	1e-05	J. Med. Chem.	2012	55	5720	5	5.15317
	ZINC	CHEMBL2152977	1e-05	J. Med. Chem.	2012	55	5720	5	5.04087
	ZINC	CHEMBL2152979	8.68e-06	J. Med. Chem.	2012	55	5720	5.06148	5.1653
	ZINC	CHEMBL2152980	5.38e-06	J. Med. Chem.	2012	55	5720	5.26922	5.13004
	ZINC	CHEMBL2152981	6.8e-06	J. Med. Chem.	2012	55	5720	5.16749	5.10334
	ZINC	CHEMBL2152984	7.14e-06	J. Med. Chem.	2012	55	5720	5.1463	5.12772
	ZINC	CHEMBL2152985	1e-05	J. Med. Chem.	2012	55	5720	5	5.08801
	ZINC	CHEMBL2152986	6.71e-06	J. Med. Chem.	2012	55	5720	5.17328	5.10726
	ZINC	CHEMBL2152988	1e-05	J. Med. Chem.	2012	55	5720	5	5.26115
	ZINC	CHEMBL2152989	1e-05	J. Med. Chem.	2012	55	5720	5	5.26631
	ZINC	CHEMBL2152990	2.12e-06	J. Med. Chem.	2012	55	5720	5.67366	5.35008
	ZINC	CHEMBL2152992	1.24e-06	J. Med. Chem.	2012	55	5720	5.90658	5.38701
	ZINC	CHEMBL2152993	1e-05	J. Med. Chem.	2012	55	5720	5	5.69671
	ZINC	CHEMBL2152994	4.7e-07	J. Med. Chem.	2012	55	5720	6.3279	5.84612
	ZINC	CHEMBL2152995	8.6e-07	J. Med. Chem.	2012	55	5720	6.0655	5.96177
	ZINC	CHEMBL2152998	1.13e-06	J. Med. Chem.	2012	55	5720	5.94692	5.75998
	ZINC	CHEMBL2153122	2.23e-06	J. Med. Chem.	2012	55	5720	5.6517	5.4151
	ZINC	CHEMBL2153125	1.25e-06	J. Med. Chem.	2012	55	5720	5.90309	5.66304
	ZINC	CHEMBL2153128	2.52e-06	J. Med. Chem.	2012	55	5720	5.5986	5.65142
	ZINC	CHEMBL2153129	1.76e-06	J. Med. Chem.	2012	55	5720	5.75449	5.83641
	ZINC	CHEMBL2153130	8.73e-06	J. Med. Chem.	2012	55	5720	5.05899	5.64365
	ZINC	CHEMBL2153131	3.2e-07	J. Med. Chem.	2012	55	5720	6.49485	5.81158
	ZINC	CHEMBL2153133	1.3e-07	J. Med. Chem.	2012	55	5720	6.88606	6.04738
	ZINC	CHEMBL2153134	1.5e-07	J. Med. Chem.	2012	55	5720	6.82391	6.12537
[truncated: 3,878 more rows]

## Sheet: Table S2
	Table S2. Test set, SMILES string, the corresponding experimental and predicted activities against HCT116 for approach A.
	Source			BIBLIOGRAPHY				pIC50
	Name	ID	IC50(M)	Authors, Journal	Year	Volume	1st Page	Experimental	Prediction
	Literature	454	2.85591e-05	J. Antibiot.	1994	47	324	4.54426	6.15044
	Literature	11578	2.92005e-05	J. Antibiot	2001	54	340	4.53461	6.06552
	Literature	11579	3.08175e-05	J. Antibiot	2001	54	340	4.5112	6.02025
	Literature	28642	3.38101e-05	J. Nat. Prod._x000D_	2004	67	1374	4.47095	4.98477
	Literature	30749	5.6e-06	J. Nat. Prod._x000D_	2006	69	1070	5.25181	5.06279
	Literature	33139	4.6e-05	Organ. Lett.	2008	10	5505	4.33724	6.26885
	Literature	50932	7.1098e-07	J. Nat._x000D_Prod.	2003	66	423	6.14814	5.71193
	ZINC	CHEMBL101429	6.6e-09	Bioorg. Med. Chem. Lett.	1997	7	3057	8.18046	7.78555
	ZINC	CHEMBL101859	1.7e-09	Bioorg. Med. Chem. Lett.	2001	11	3073	8.76955	7.20558
	ZINC	CHEMBL103322	1e-05	Bioorg. Med. Chem. Lett.	2004	14	3057	5	5.7272
	ZINC	CHEMBL103674	3.27e-06	Bioorg. Med. Chem. Lett.	2004	14	3057	5.48545	5.83198
	ZINC	CHEMBL104526	6.8e-07	Bioorg. Med. Chem. Lett.	2004	14	3057	6.16749	5.76989
	ZINC	CHEMBL106112	5e-07	Bioorg. Med. Chem. Lett.	2004	14	3057	6.30103	6.0032
	ZINC	CHEMBL1076252	5.4e-10	J. Nat. Prod.	2009	72	1980	9.26761	5.19255
	ZINC	CHEMBL107653	3.4e-07	Bioorg. Med. Chem. Lett.	2004	14	3217	6.46852	6.17796
	ChEMBL	CHEMBL1077054	6e-06	J. Nat. Prod.	2014	77	1111	5.22185	5.09726
	ZINC	CHEMBL1077227	5e-09	Bioorg. Med. Chem. Lett.	2010	20	1491	8.30103	7.62782
	ZINC	CHEMBL1077303	8.6e-06	Bioorg. Med. Chem. Lett.	2010	20	1491	5.0655	6.17299
	ZINC	CHEMBL1077337	1.6e-06	Bioorg. Med. Chem. Lett.	2010	20	1491	5.79588	6.37484
	ZINC	CHEMBL107801	5.74e-08	Bioorg. Med. Chem. Lett.	2001	11	3073	7.24109	6.98877
	ZINC	CHEMBL1078125	2.224e-05	J. Nat. Prod.	2009	72	1643	4.65287	4.92058
	ZINC	CHEMBL1078144	0.0001	J. Nat. Prod.	2009	72	1888	4	4.74905
	ZINC	CHEMBL1078393	1e-05	Bioorg. Med. Chem. Lett.	2010	20	1491	5	6.66486
	ZINC	CHEMBL1078691	3.2e-08	Bioorg. Med. Chem. Lett.	2010	20	1491	7.49485	7.12796
	ZINC	CHEMBL1078873	7e-06	Bioorg. Med. Chem. Lett.	2010	20	1491	5.1549	6.31202
	ZINC	CHEMBL1080230	6.877e-06	J. Med. Chem.	2009	52	6163	5.1626	7.00174
	ZINC	CHEMBL1084676	1.1e-07	Bioorg. Med. Chem. Lett.	2010	20	1491	6.95861	7.45701
	ZINC	CHEMBL1084677	1.2e-08	Bioorg. Med. Chem. Lett.	2010	20	1491	7.92082	7.89465
	ZINC	CHEMBL1085692	1.6e-08	Bioorg. Med. Chem. Lett.	2010	20	1491	7.79588	7.30318
	ZINC	CHEMBL1085713	2.14e-05	Bioorg. Med. Chem. Lett.	2010	20	3409	4.66959	4.36519
	ZINC	CHEMBL1089051	1.8e-06	Bioorg. Med. Chem. Lett.	2010	20	1491	5.74473	6.34089
	ZINC	CHEMBL1089056	2.5e-07	Bioorg. Med. Chem. Lett.	2010	20	1491	6.60206	6.25484
	ZINC	CHEMBL1089057	2.8e-07	Bioorg. Med. Chem. Lett.	2010	20	1491	6.55284	6.52551
	ZINC	CHEMBL1089058	3.4e-06	Bioorg. Med. Chem. Lett.	2010	20	1491	5.46852	6.4434
	ZINC	CHEMBL1089301	5.45e-07	J. Med. Chem.	2010	53	2952	6.2636	7.38032
	ZINC	CHEMBL1089344	3.2e-09	J. Med. Chem.	2010	53	2952	8.49485	7.65215
	ZINC	CHEMBL1089822	3.5e-06	Bioorg. Med. Chem.	2010	18	2549	5.45593	5.24151
	ZINC	CHEMBL1090332	7e-06	Bioorg. Med. Chem.	2010	18	2549	5.1549	5.05041
	ZINC	CHEMBL1090336	4.8e-06	Bioorg. Med. Chem.	2010	18	2549	5.31876	5.21685
	ZINC	CHEMBL1090339	3.5e-06	Bioorg. Med. Chem.	2010	18	2549	5.45593	5.31162
	ZINC	CHEMBL1090874	0.0001	Bioorg. Med. Chem.	2010	18	2704	4	4.19972
	ZINC	CHEMBL1093033	8e-10	J. Med. Chem.	2010	53	2952	9.09691	7.84526
	ZINC	CHEMBL1093052	1.1e-08	J. Med. Chem.	2010	53	2952	7.95861	7.29463
	ZINC	CHEMBL1094040	2.5e-08	J. Med. Chem.	2010	53	2952	7.60206	7.01739
	ZINC	CHEMBL1094598	1.76e-05	Eur. J. Med. Chem.	2010	45	1453	4.75449	4.69766
	ZINC	CHEMBL1096222	4.0738e-07	Eur. J. Med. Chem.	2010	45	1470	6.39	7.36323
	ZINC	CHEMBL1096223	7.9433e-07	Eur. J. Med. Chem.	2010	45	1470	6.1	7.34009
	ZINC	CHEMBL1096224	7.08e-09	Eur. J. Med. Chem.	2010	45	1470	8.14997	8.41659
	ZINC	CHEMBL1096226	2e-09	Eur. J. Med. Chem.	2010	45	1470	8.69897	8.5246
	ZINC	CHEMBL1096228	1.1e-09	Eur. J. Med. Chem.	2010	45	1470	8.95861	8.5246
	ZINC	CHEMBL1096230	4.47e-09	Eur. J. Med. Chem.	2010	45	1470	8.34969	8.5246
	ZINC	CHEMBL1096263	4.89e-05	Eur. J. Med. Chem.	2010	45	1453	4.31069	4.96923
	ZINC	CHEMBL1097764	6.9e-06	Bioorg. Med. Chem. Lett.	2014	24	1047	5.16115	5.20586
	ZINC	CHEMBL1098259	5.5e-07	J. Nat. Prod.	2010	73	734	6.25964	6.35325
	ZINC	CHEMBL109838	6e-07	Bioorg. Med. Chem. Lett.	2004	14	3217	6.22185	6.07749
	ZINC	CHEMBL112415	3.4e-07	Eur. J. Med. Chem.	2008	43	1206	6.46852	5.52928
	ChEMBL	CHEMBL113690	0.0002	Bioorg. Med. Chem. Lett.	2004	14	325	3.69897	4.25258
	ZINC	CHEMBL114464	8e-09	Bioorg. Med. Chem. Lett.	2004	14	343	8.09691	7.47526
	ZINC	CHEMBL115220	7.3e-08	J. Med. Chem.	2004	47	3367	7.13668	5.69598
	ZINC	CHEMBL115788	0.000112	J. Med. Chem.	1993	36	3437	3.95078	4.91028
	ZINC	CHEMBL1161972	3e-06	J. Med. Chem.	2007	50	4561	5.52288	5.20609
	ZINC	CHEMBL1162137	3.9e-06	Bioorg. Med. Chem.	2008	16	2541	5.40894	5.45643
	ZINC	CHEMBL1162139	1.3e-06	Bioorg. Med. Chem.	2008	16	2541	5.88606	5.36918
	ZINC	CHEMBL1163807	3.1e-06	Bioorg. Med. Chem.	2010	18	3925	5.50864	5.83235
	ZINC	CHEMBL1163887	2.3e-06	Bioorg. Med. Chem.	2010	18	3925	5.63827	5.4845
	ZINC	CHEMBL1164063	7e-07	Bioorg. Med. Chem.	2010	18	3925	6.1549	5.80289
	ZINC	CHEMBL1164319	1e-05	J. Nat. Prod.	2010	73	1121	5	4.67737
	ZINC	CHEMBL116438	0.05	Eur. J. Med. Chem.	2013	64	579	1.30103	5.31786
	ZINC	CHEMBL1164440	4.7e-06	Bioorg. Med. Chem.	2010	18	3925	5.3279	5.46272
	ZINC	CHEMBL1165774	5.7e-06	Bioorg. Med. Chem.	2010	18	3925	5.24413	5.7198
	ZINC	CHEMBL116934	3.5e-08	Bioorg. Med. Chem. Lett.	2004	14	343	7.45593	7.32547
	ZINC	CHEMBL1170102	5e-05	Eur. J. Med. Chem.	2010	45	2912	4.30103	4.42106
	ZINC	CHEMBL1170170	1.931e-05	Bioorg. Med. Chem. Lett.	2010	20	4273	4.71422	4.85739
	ZINC	CHEMBL1170350	1.10717e-05	Eur. J. Med. Chem.	2010	45	2949	4.95579	5.3614
	ZINC	CHEMBL1170351	2.82784e-05	Eur. J. Med. Chem.	2010	45	2949	4.54855	4.94953
	ZINC	CHEMBL1170352	2.79536e-05	Eur. J. Med. Chem.	2010	45	2949	4.55356	5.26735
	ZINC	CHEMBL1170388	4.41e-05	Bioorg. Med. Chem. Lett.	2010	20	4273	4.35556	4.47822
	ChEMBL	CHEMBL1171230	0.000114	Bioorg. Med. Chem. Lett.	2010	20	3903	3.9431	4.0509
	ZINC	CHEMBL1171395	0.0002	Bioorg. Med. Chem. Lett.	2010	20	4273	3.69897	4.94655
	ChEMBL	CHEMBL1171519	0.0001	Bioorg. Med. Chem. Lett.	2010	20	3903	4	4.48789
	ZINC	CHEMBL1171837	2.1069e-07					6.67636	5.93746
	ZINC	CHEMBL1172323	3.982e-05	Bioorg. Med. Chem. Lett.	2010	20	4273	4.3999	4.63655
	ZINC	CHEMBL1172325	3.469e-05	Bioorg. Med. Chem. Lett.	2010	20	4273	4.4598	4.47421
	ChEMBL	CHEMBL1172340	0.0001	Bioorg. Med. Chem. Lett.	2010	20	3903	4	4.81407
	ZINC	CHEMBL1172358	0.000143	Bioorg. Med. Chem. Lett.	2010	20	4273	3.84466	4.62054
	ZINC	CHEMBL1172515	7.8e-05	Bioorg. Med. Chem. Lett.	2010	20	3903	4.10791	4.72161
	ZINC	CHEMBL1172516	2.1e-05	Bioorg. Med. Chem. Lett.	2010	20	3903	4.67778	4.74303
	ZINC	CHEMBL1172541	2.6e-05	Bioorg. Med. Chem. Lett.	2010	20	4273	4.58503	4.57346
	ZINC	CHEMBL1172669	1.44461e-05	Eur. J. Med. Chem.	2010	45	2949	4.84025	6.083
	ZINC	CHEMBL1173055	7.18104e-06					5.14381	5.54528
	ZINC	CHEMBL1173151	1e-05	J. Med. Chem.	2010	53	4980	5	5.51787
	ZINC	CHEMBL1173178	1e-05	J. Med. Chem.	2010	53	4980	5	5.55092
	ZINC	CHEMBL118027	8.6e-07	Bioorg. Med. Chem. Lett.	2004	14	343	6.0655	6.88273
	ZINC	CHEMBL1208964	1.1e-08	Bioorg. Med. Chem. Lett.	2010	20	4587	7.95861	6.87139
	ZINC	CHEMBL1208966	6e-09	Bioorg. Med. Chem. Lett.	2010	20	4587	8.22185	6.79093
	ZINC	CHEMBL1209016	1.6e-08	Bioorg. Med. Chem. Lett.	2010	20	4587	7.79588	7.29538
	ZINC	CHEMBL1209017	1.5e-08	Bioorg. Med. Chem. Lett.	2010	20	4587	7.82391	7.27049
	ZINC	CHEMBL1209018	1.5e-08	Bioorg. Med. Chem. Lett.	2010	20	4587	7.82391	7.26306
	ZINC	CHEMBL1209603	1.052e-06	Bioorg. Med. Chem. Lett.	2010	20	4587	5.97798	5.93084
	ZINC	CHEMBL1209604	1.975e-06	Bioorg. Med. Chem. Lett.	2010	20	4587	5.70443	5.93084
	ZINC	CHEMBL1209842	2e-08	Bioorg. Med. Chem. Lett.	2010	20	4587	7.69897	7.27049
	ZINC	CHEMBL1210000	2.59e-05	Eur. J. Med. Chem.	2010	45	3453	4.5867	4.59122
	ZINC	CHEMBL1210003	5.09e-05	Eur. J. Med. Chem.	2010	45	3453	4.29328	4.38841
	ZINC	CHEMBL1210004	7.94e-05	Eur. J. Med. Chem.	2010	45	3453	4.10018	4.60669
	ZINC	CHEMBL1210056	6.35e-05	Eur. J. Med. Chem.	2010	45	3453	4.19723	4.45538
	ZINC	CHEMBL1214678	3e-08	J. Med. Chem.	2010	53	5956	7.52288	6.77255
	ZINC	CHEMBL1214747	4.7e-08	J. Med. Chem.	2010	53	5956	7.3279	6.55348
	ZINC	CHEMBL1214749	6.8e-08	J. Med. Chem.	2010	53	5956	7.16749	6.30226
	ZINC	CHEMBL1215009	4e-05	J. Med. Chem.	2010	53	5502	4.39794	5.36722
	ZINC	CHEMBL1215010	1.769e-05	J. Med. Chem.	2010	53	5502	4.75227	4.94038
	ZINC	CHEMBL1215012	1.735e-05	J. Med. Chem.	2010	53	5502	4.7607	5.34114
	ZINC	CHEMBL1215013	3.488e-05	J. Med. Chem.	2010	53	5502	4.45742	4.64263
	ZINC	CHEMBL1215280	1e-05	J. Med. Chem.	2010	53	5929	5	5.20139
	ZINC	CHEMBL1215281	1e-05	J. Med. Chem.	2010	53	5929	5	5.28049
	ZINC	CHEMBL1215346	3.69e-06	J. Med. Chem.	2010	53	5929	5.43297	5.11994
	ZINC	CHEMBL1215612	7.5e-08	J. Med. Chem.	2010	53	5956	7.12494	6.43114
	ZINC	CHEMBL1215614	2.5e-08	J. Med. Chem.	2010	53	5956	7.60206	6.43078
	ZINC	CHEMBL1215675	2e-07	J. Med. Chem.	2010	53	5956	6.69897	7.16719
	ZINC	CHEMBL1215678	2.1e-08	J. Med. Chem.	2010	53	5956	7.67778	7.08831
	ZINC	CHEMBL1223571	0.000371722	J. Nat. Prod.	2010	73	1582	3.42978	4.48047
	ZINC	CHEMBL1223634	0.000231414	J. Nat. Prod.	2010	73	1582	3.63561	4.27982
	ZINC	CHEMBL1231550	1.9e-06	J. Med. Chem.	2010	53	5942	5.72125	5.46195
	ChEMBL	CHEMBL1231795	2.1e-07	J. Med. Chem.	2011	54	6139	6.67778	5.59763
	ZINC	CHEMBL1241201	1.9e-06	Bioorg. Med. Chem.	2010	18	6822	5.72125	5.46167
	ZINC	CHEMBL1241205	1.9e-06	Bioorg. Med. Chem.	2010	18	6822	5.72125	5.17456
	ZINC	CHEMBL1241224	7.6e-06	Bioorg. Med. Chem.	2010	18	6822	5.11919	5.36758
	ZINC	CHEMBL1241228	2.9e-06	Bioorg. Med. Chem.	2010	18	6822	5.5376	5.36758
	ZINC	CHEMBL1241230	5.8e-06	Bioorg. Med. Chem.	2010	18	6822	5.23657	5.3022
	ZINC	CHEMBL1241565	1e-05	Eur. J. Med. Chem.	2010	45	3617	5	5.04377
	ZINC	CHEMBL1241845	8e-06	Eur. J. Med. Chem.	2010	45	3617	5.09691	5.65497
	ZINC	CHEMBL1242729	6.91e-05	Eur. J. Med. Chem.	2010	45	4221	4.16052	5.11075
	ZINC	CHEMBL1242734	1e-05	Eur. J. Med. Chem.	2010	45	3617	5	5.05008
	ZINC	CHEMBL1242825	1e-05	Eur. J. Med. Chem.	2010	45	3617	5	5.04429
	ZINC	CHEMBL1242958	4.28e-08	J. Med. Chem.	2010	53	6337	7.36856	5.83385
	ZINC	CHEMBL124374	1.61e-09	J. Med. Chem.	2011	54	6597	8.79317	8.30597
	ZINC	CHEMBL1253266	1.8e-05	J. Med. Chem.	2010	53	5942	4.74473	4.82688
	ZINC	CHEMBL1253267	4.1e-06	J. Med. Chem.	2010	53	5942	5.38722	4.82688
	ZINC	CHEMBL1253285	8e-08	J. Med. Chem.	2010	53	5942	7.09691	5.06281
	ZINC	CHEMBL1253526	1.56e-05	Bioorg. Med. Chem.	2010	18	7252	4.80688	4.97531
	ZINC	CHEMBL1253529	2.1e-06	Bioorg. Med. Chem.	2010	18	7252	5.67778	5.54045
	ZINC	CHEMBL1254164	1.3e-06	Bioorg. Med. Chem.	2010	18	6905	5.88606	5.67712
	ZINC	CHEMBL1254236	8.7e-06	Eur. J. Med. Chem.	2010	45	4615	5.06048	5.28299
	ZINC	CHEMBL1254237	2.1e-06	Eur. J. Med. Chem.	2010	45	4615	5.67778	5.35566
	ZINC	CHEMBL1254323	1.1e-06	Eur. J. Med. Chem.	2010	45	4615	5.95861	4.80633
	ZINC	CHEMBL1254477	4.3e-06	Eur. J. Med. Chem.	2010	45	4615	5.36653	5.14529
	ZINC	CHEMBL1254557	6.1e-06	Eur. J. Med. Chem.	2010	45	4615	5.21467	5.52861
	ZINC	CHEMBL1254574	7.9e-06	J. Med. Chem.	2010	53	5942	5.10237	5.01245
	ZINC	CHEMBL1254649	1.5e-05	J. Med. Chem.	2010	53	5942	4.82391	5.04984
	ZINC	CHEMBL1257884	9e-08	Bioorg. Med. Chem.	2010	18	7113	7.04576	7.1052
	ZINC	CHEMBL1257911	1.018e-06	Bioorg. Med. Chem. Lett.	2010	20	5984	5.99225	5.50166
	ZINC	CHEMBL1257912	4.6e-07	Bioorg. Med. Chem. Lett.	2010	20	5984	6.33724	5.44016
	ZINC	CHEMBL1258114	7.1e-07	Bioorg. Med. Chem.	2010	18	7113	6.14874	6.47967
	ZINC	CHEMBL1258229	1.4e-06	Bioorg. Med. Chem.	2010	18	7113	5.85387	7.20688
	ChEMBL	CHEMBL1269229	6.4e-07	Bioorg. Med. Chem. Lett.	2010	20	6408	6.19382	7.05394
	ZINC	CHEMBL1269231	1e-05	Bioorg. Med. Chem. Lett.	2010	20	6408	5	5.55828
	ZINC	CHEMBL1269527	5.03e-06	Bioorg. Med. Chem.	2010	18	7458	5.29843	5.49484
	ZINC	CHEMBL1269537	4.82e-06	Bioorg. Med. Chem.	2010	18	7458	5.31695	5.49484
	ZINC	CHEMBL1271075	3.54e-05	Bioorg. Med. Chem. Lett.	2010	20	6282	4.451	5.11658
	ZINC	CHEMBL127532	1e-05	Bioorg. Med. Chem. Lett.	2003	13	3835	5	5.44786
	ZINC	CHEMBL1275625	7e-08	J. Med. Chem.	2010	53	8047	7.1549	6.14389
	ZINC	CHEMBL1276002	0.0001	J. Med. Chem.	2010	53	8047	4	5.58187
	ZINC	CHEMBL1276378	2.3472e-05	Eur. J. Med. Chem.	2010	45	4920	4.62945	4.9107
	ZINC	CHEMBL1276431	1.03191e-05	Eur. J. Med. Chem.	2010	45	4920	4.98636	4.94127
	ZINC	CHEMBL1276930	5e-05	Bioorg. Med. Chem.	2010	18	8035	4.30103	4.72545
	ZINC	CHEMBL1276931	2.102e-05	Bioorg. Med. Chem.	2010	18	8035	4.67737	4.79437
	ZINC	CHEMBL1277016	1.156e-05	Bioorg. Med. Chem.	2010	18	8035	4.93704	5.08315
	ZINC	CHEMBL1277198	1.976e-05	Bioorg. Med. Chem.	2010	18	8035	4.70421	4.5019
	ZINC	CHEMBL1277244	2e-05	J. Med. Chem.	2010	53	8047	4.69897	5.41262
	ZINC	CHEMBL1277315	2.6e-06	J. Med. Chem.	2010	53	7521	5.58503	5.39912
	ZINC	CHEMBL1277383	1.09e-05	Bioorg. Med. Chem.	2010	18	8035	4.96257	5.11537
	ZINC	CHEMBL1277404	8.9e-05	J. Med. Chem.	2010	53	7521	4.05061	5.36464
	ZINC	CHEMBL1277405	4.5e-05	J. Med. Chem.	2010	53	7521	4.34679	5.41684
	ZINC	CHEMBL1277425	5.8e-06	J. Med. Chem.	2010	53	8047	5.23657	5.27092
	ZINC	CHEMBL1277739	6.97366e-06	Eur. J. Med. Chem.	2010	45	5286	5.15654	5.40235
	ZINC	CHEMBL1277827	3.54367e-06	Eur. J. Med. Chem.	2010	45	5286	5.45055	5.469
	ZINC	CHEMBL1288838	0.0001	Bioorg. Med. Chem. Lett.	2010	20	7110	4	4.10468
	ZINC	CHEMBL1289867	2.095e-05	Bioorg. Med. Chem.	2010	18	8264	4.67882	4.9145
	ZINC	CHEMBL136186	1e-05	J. Med. Chem.	2003	46	4342	5	5.65506
	ZINC	CHEMBL136985	1e-05	J. Med. Chem.	2003	46	4342	5	5.2418
	ZINC	CHEMBL138922	3.3e-05	J. Med. Chem.	1995	38	4503	4.48149	4.57902
	ZINC	CHEMBL139836	1e-07	J. Med. Chem.	2003	46	4609	7	7.32603
	ZINC	CHEMBL140013	3e-08	J. Med. Chem.	2003	46	4609	7.52288	6.86235
	ZINC	CHEMBL140088	2e-08	J. Med. Chem.	2003	46	4609	7.69897	7.8088
	ZINC	CHEMBL140505	1.7e-07	J. Med. Chem.	2003	46	4609	6.76955	6.36689
	ZINC	CHEMBL141087	4e-08	J. Med. Chem.	2003	46	4609	7.39794	6.82824
	ZINC	CHEMBL141236	3e-08	J. Med. Chem.	2003	46	4609	7.52288	7.08708
	ZINC	CHEMBL141299	1.4e-09	J. Med. Chem.	2001	44	4577	8.85387	8.8097
	ZINC	CHEMBL141502	3e-08	J. Med. Chem.	2003	46	4609	7.52288	7.38596
	ZINC	CHEMBL143047	5e-07	J. Med. Chem.	2002	45	753	6.30103	6.00603
	ZINC	CHEMBL147506	8e-07	J. Med. Chem.	2003	46	820	6.09691	6.12144
	ZINC	CHEMBL148669	1.4e-07	J. Med. Chem.	2002	45	5233	6.85387	7.22067
	ZINC	CHEMBL149444	1e-06	J. Med. Chem.	2003	46	5097	6	5.41414
	ZINC	CHEMBL151313	1.8e-07	J. Med. Chem.	2003	46	532	6.74473	5.7067
	ZINC	CHEMBL151546	1.3e-07	J. Med. Chem.	2002	45	5233	6.88606	6.80238
	ZINC	CHEMBL1528228	0.0001	Bioorg. Med. Chem. Lett.	2013	23	3304	4	4.57885
	ZINC	CHEMBL1535901	8.741e-05	Eur. J. Med. Chem.	2013	66	364	4.05844	4.00999
	ZINC	CHEMBL1610049	5.7e-06	J. Med. Chem.	2011	54	2902	5.24413	5.43494
	ZINC	CHEMBL1615278	1.2e-08	Bioorg. Med. Chem. Lett.	2009	19	1694	7.92082	7.25317
	ZINC	CHEMBL1619	9.43e-06	J. Med. Chem.	2011	54	5498	5.02549	4.38242
	ZINC	CHEMBL1621541	7.7e-06	J. Med. Chem.	2011	54	2902	5.11351	5.41632
	ZINC	CHEMBL1622311	6.61e-06	Bioorg. Med. Chem. Lett.	2014	24	1557	5.1798	4.87931
	ZINC	CHEMBL1630874	1.441e-05	Eur. J. Med. Chem.	2010	45	5718	4.84134	4.91709
	ZINC	CHEMBL1630876	4.3e-06	Eur. J. Med. Chem.	2010	45	5718	5.36653	5.64048
	ZINC	CHEMBL1630877	2.41e-06	Eur. J. Med. Chem.	2010	45	5718	5.61798	5.64048
	ZINC	CHEMBL1630880	3.53e-06	Eur. J. Med. Chem.	2010	45	5718	5.45223	5.64048
	ZINC	CHEMBL1630884	2.87e-05	Eur. J. Med. Chem.	2010	45	5724	4.54212	4.78384
	ZINC	CHEMBL1631238	1.94e-05	Eur. J. Med. Chem.	2010	45	5724	4.7122	4.69962
	ZINC	CHEMBL1631241	1.81e-05	Eur. J. Med. Chem.	2010	45	5724	4.74232	5.0138
	ZINC	CHEMBL1631243	1.05e-05	Eur. J. Med. Chem.	2010	45	5724	4.97881	4.94054
	ZINC	CHEMBL1631245	9.13e-06	Eur. J. Med. Chem.	2010	45	5724	5.03953	4.89526
	ZINC	CHEMBL1631913	4.5e-07	J. Med. Chem.	2010	53	8387	6.34679	6.1689
	ZINC	CHEMBL1641643	2.393e-05	Bioorg. Med. Chem.	2011	19	295	4.62106	4.87774
	ZINC	CHEMBL1641649	9.32e-06	Bioorg. Med. Chem.	2011	19	295	5.03058	5.02113
	ZINC	CHEMBL1641651	8.08e-06	Bioorg. Med. Chem.	2011	19	295	5.09259	5.02113
	ZINC	CHEMBL1641652	0.00055	Bioorg. Med. Chem.	2011	19	295	3.25964	4.59653
	ZINC	CHEMBL1643030	2.46e-06	Bioorg. Med. Chem.	2011	19	275	5.60906	5.45949
	ZINC	CHEMBL1643032	3.21e-06	Bioorg. Med. Chem.	2011	19	275	5.49349	5.46712
	ZINC	CHEMBL1643034	1.13e-06	Bioorg. Med. Chem.	2011	19	275	5.94692	5.31632
	ZINC	CHEMBL1643037	1.17e-06	Bioorg. Med. Chem.	2011	19	275	5.93181	6.27113
	ZINC	CHEMBL1643039	3.6e-07	Bioorg. Med. Chem.	2011	19	275	6.4437	6.46391
	ZINC	CHEMBL1643055	6.9e-07	Bioorg. Med. Chem.	2011	19	275	6.16115	5.89462
	ZINC	CHEMBL1643058	9.7e-07	Bioorg. Med. Chem.	2011	19	275	6.01323	5.7176
	ZINC	CHEMBL1643766	9.2e-07	Bioorg. Med. Chem. Lett.	2011	21	431	6.03621	8.1815
	ZINC	CHEMBL1643767	1e-05	Bioorg. Med. Chem. Lett.	2011	21	431	5	8.1815
	ZINC	CHEMBL1643812	3.9e-07	Bioorg. Med. Chem.	2011	19	471	6.40894	5.67597
	ZINC	CHEMBL1643814	3.6e-07	Bioorg. Med. Chem.	2011	19	471	6.4437	5.69983
	ZINC	CHEMBL1643816	2.74e-06	Bioorg. Med. Chem.	2011	19	471	5.56225	5.83116
	ZINC	CHEMBL1643821	2.7e-07	Bioorg. Med. Chem.	2011	19	471	6.56864	6.25613
	ZINC	CHEMBL1643824	2.9e-07	Bioorg. Med. Chem.	2011	19	471	6.5376	6.1187
	ZINC	CHEMBL1651416	5.9e-09	J. Med. Chem.	2011	54	411	8.22915	7.59316
	ZINC	CHEMBL1651425	6.8e-09	J. Med. Chem.	2011	54	411	8.16749	7.4701
	ZINC	CHEMBL1651434	3.11e-05	J. Nat. Prod.	2010	73	2047	4.50724	5.03514
	ZINC	CHEMBL1651439	1.37e-05	J. Nat. Prod.	2010	73	2047	4.86328	4.85689
	ZINC	CHEMBL1651464	1.33e-07	J. Med. Chem.	2011	54	411	6.87615	7.4701
	ZINC	CHEMBL1651467	1.3e-08	J. Med. Chem.	2011	54	411	7.88606	7.83885
	ZINC	CHEMBL1651469	7e-07	J. Med. Chem.	2011	54	312	6.1549	5.6089
	ZINC	CHEMBL1651471	2.3e-06	J. Med. Chem.	2011	54	312	5.63827	5.8213
	ZINC	CHEMBL1651472	6e-08	J. Med. Chem.	2011	54	312	7.22185	6.0808
	ZINC	CHEMBL1651477	1.7e-06	J. Med. Chem.	2011	54	312	5.76955	5.7547
	ZINC	CHEMBL1651479	6.6e-07	J. Med. Chem.	2011	54	312	6.18046	5.5814
	ZINC	CHEMBL1651480	4.2e-06	J. Med. Chem.	2011	54	312	5.37675	5.81766
	ZINC	CHEMBL1651488	5.2e-06	J. Med. Chem.	2011	54	312	5.284	5.66881
	ZINC	CHEMBL1651924	5e-05	Eur. J. Med. Chem.	2011	46	95	4.30103	5.37126
	ZINC	CHEMBL16571	2.5e-05	Bioorg. Med. Chem. Lett.	2001	11	1157	4.60206	4.87591
	ZINC	CHEMBL167416	2e-10	Bioorg. Med. Chem. Lett.	2001	11	809	9.69897	8.6993
	ZINC	CHEMBL1684602	2.591e-05	Bioorg. Med. Chem. Lett.	2011	21	1593	4.58653	5.32227
	ZINC	CHEMBL1684604	6.15e-06	Bioorg. Med. Chem. Lett.	2011	21	1593	5.21112	5.41696
	ZINC	CHEMBL1684606	1.14e-06	Bioorg. Med. Chem. Lett.	2011	21	1593	5.9431	6.02989
	ZINC	CHEMBL1684607	5.2e-07	Bioorg. Med. Chem. Lett.	2011	21	1593	6.284	5.44394
	ZINC	CHEMBL1684614	1.01e-06	Bioorg. Med. Chem. Lett.	2011	21	1593	5.99568	5.44394
	ZINC	CHEMBL1688183	4e-08	ACS Med. Chem. Lett.	2010	1	411	7.39794	6.79644
	ZINC	CHEMBL1688190	3.6e-07	ACS Med. Chem. Lett.	2010	1	411	6.4437	5.72073
	ZINC	CHEMBL1688192	6.4e-07	ACS Med. Chem. Lett.	2010	1	411	6.19382	6.10971
	ZINC	CHEMBL1688193	2e-07	ACS Med. Chem. Lett.	2010	1	411	6.69897	6.15329
	ZINC	CHEMBL1689412	6.3e-06	Eur. J. Med. Chem.	2011	46	901	5.20066	5.23894
	ZINC	CHEMBL1689416	6.2e-06	Eur. J. Med. Chem.	2011	46	901	5.20761	5.23653
	ZINC	CHEMBL1689418	6.8e-06	Eur. J. Med. Chem.	2011	46	901	5.16749	5.25406
	ZINC	CHEMBL1689422	6.8e-06	Eur. J. Med. Chem.	2011	46	901	5.16749	5.32285
	ZINC	CHEMBL1712297	0.0001448	Bioorg. Med. Chem. Lett.	2012	22	5863	3.83923	5.46994
	ZINC	CHEMBL17362	9.54571e-06	Bioorg. Med. Chem. Lett.	2001	11	1173	5.02019	4.83191
	ZINC	CHEMBL1738742	1.1e-05	J. Med. Chem.	2011	54	2980	4.95861	5.57233
	ZINC	CHEMBL1738867	4.43e-07	J. Med. Chem.	2012	55	8330	6.3536	6.23248
	ZINC	CHEMBL175596	1.75e-05	ACS Med. Chem. Lett.	2013	4	297	4.75696	5.89179
	ZINC	CHEMBL175749	1.92e-06	J. Med. Chem.	2005	48	556	5.7167	5.67482
	ZINC	CHEMBL1760603	1.61e-07	Bioorg. Med. Chem. Lett.	2011	21	4602	6.79317	7.29875
	ZINC	CHEMBL1760910	3.2e-06	Bioorg. Med. Chem. Lett.	2011	21	2305	5.49485	5.37205
	ZINC	CHEMBL1760912	1.72e-05	Bioorg. Med. Chem. Lett.	2011	21	2305	4.76447	5.6784
	ZINC	CHEMBL1760915	3e-07	Bioorg. Med. Chem. Lett.	2011	21	2305	6.52288	5.39085
	ZINC	CHEMBL176181	2.99e-06	J. Med. Chem.	2005	48	556	5.52433	6.523
	ZINC	CHEMBL1762233	3e-07	Eur. J. Med. Chem.	2011	46	1153	6.52288	5.34831
	ZINC	CHEMBL1766684	1.73e-05	J. Med. Chem.	2011	54	2902	4.76195	5.33377
	ZINC	CHEMBL1766690	6.8e-06	J. Med. Chem.	2011	54	2902	5.16749	4.98539
	ZINC	CHEMBL1770237	8.09e-06	Bioorg. Med. Chem. Lett.	2011	21	3110	5.09205	5.4708
	ZINC	CHEMBL1770238	5.42e-06	Bioorg. Med. Chem. Lett.	2011	21	3110	5.266	5.25001
	ZINC	CHEMBL1770241	5.47e-06	Bioorg. Med. Chem. Lett.	2011	21	3110	5.26201	5.22129
	ZINC	CHEMBL1771376	3e-09	J. Med. Chem.	2011	54	6254	8.52288	6.75616
	ZINC	CHEMBL1775025	5e-05	J. Med. Chem.	2011	54	3298	4.30103	5.12206
	ZINC	CHEMBL1775028	2.6e-06	J. Med. Chem.	2011	54	3298	5.58503	5.12206
	ZINC	CHEMBL1775067	5.623e-05	J. Med. Chem.	2011	54	3564	4.25003	4.6302
	ZINC	CHEMBL1775073	0.0001	J. Med. Chem.	2011	54	3564	4	4.77545
	ChEMBL	CHEMBL1775215	1.5e-07	J. Med. Chem.	2011	54	3153	6.82391	5.72882
	ZINC	CHEMBL1778041	0.0001	Bioorg. Med. Chem. Lett.	2011	21	3637	4	4.44937
	ZINC	CHEMBL177916	3e-08	J. Med. Chem.	2007	50	1707	7.52288	7.40268
	ZINC	CHEMBL1779243	8.7e-06	Bioorg. Med. Chem. Lett.	2011	21	3531	5.06048	5.44456
	ZINC	CHEMBL1782761	1.18e-07	Eur. J. Med. Chem.	2011	46	2408	6.92812	6.96579
	ZINC	CHEMBL1782768	3.17e-07	Eur. J. Med. Chem.	2011	46	2408	6.49894	7.13548
	ZINC	CHEMBL1783375	1.27341e-05	Eur. J. Med. Chem.	2011	46	2280	4.89503	5.2842
	ZINC	CHEMBL1783384	2.73851e-05	Eur. J. Med. Chem.	2011	46	2280	4.56248	5.28272
	ZINC	CHEMBL178347	2e-05	Bioorg. Med. Chem. Lett.	2005	15	1591	4.69897	5.43402
	ZINC	CHEMBL1784243	1.81e-05	Bioorg. Med. Chem. Lett.	2011	21	2845	4.74232	4.80612
	ZINC	CHEMBL1784244	3.2e-06	Bioorg. Med. Chem. Lett.	2011	21	2845	5.49485	5.10059
	ZINC	CHEMBL179080	3e-08	J. Med. Chem.	2007	50	1707	7.52288	7.4083
	ZINC	CHEMBL1794070	1.1e-08	Bioorg. Med. Chem. Lett.	2009	19	1694	7.95861	7.34123
	ZINC	CHEMBL1795550	4.71524e-05	Bioorg. Med. Chem.	2011	19	3973	4.3265	4.28399
	ZINC	CHEMBL1795552	7.26828e-05	Bioorg. Med. Chem.	2011	19	3973	4.13857	4.28399
	ZINC	CHEMBL1795555	5.53747e-05	Bioorg. Med. Chem.	2011	19	3973	4.25669	4.28399
	ZINC	CHEMBL1795557	0.000115635	Bioorg. Med. Chem.	2011	19	3973	3.93691	4.09246
	ZINC	CHEMBL1795732	7e-07	Bioorg. Med. Chem.	2011	19	3995	6.1549	5.48315
	ZINC	CHEMBL1795733	4.76e-05	Bioorg. Med. Chem.	2011	19	3995	4.32239	5.43479
	ZINC	CHEMBL1795737	6e-07	Bioorg. Med. Chem.	2011	19	3995	6.22185	4.80319
	ZINC	CHEMBL1795832	9.62e-06	Bioorg. Med. Chem.	2011	19	1987	5.01682	5.43323
	ZINC	CHEMBL1795834	2.17e-06	Bioorg. Med. Chem.	2011	19	1987	5.66354	5.38539
	ZINC	CHEMBL1795945	3.35e-05	Bioorg. Med. Chem.	2011	19	3892	4.47496	4.38126
	ZINC	CHEMBL1795948	3.23e-05	Bioorg. Med. Chem.	2011	19	3892	4.4908	4.30566
	ZINC	CHEMBL1795958	5.97e-06	Bioorg. Med. Chem.	2011	19	1987	5.22403	5.40416
	ZINC	CHEMBL1795960	7.79e-06	Bioorg. Med. Chem.	2011	19	1987	5.10846	5.38539
	ZINC	CHEMBL1795962	3.36e-06	Bioorg. Med. Chem.	2011	19	1987	5.47366	5.39973
	ZINC	CHEMBL1795964	5.99e-06	Bioorg. Med. Chem.	2011	19	1987	5.22257	5.41313
	ZINC	CHEMBL1795968	2.24e-06	Bioorg. Med. Chem.	2011	19	1987	5.64975	5.40949
	ZINC	CHEMBL179716	3.57e-06	J. Med. Chem.	2005	48	556	5.44733	5.07673
	ZINC	CHEMBL179942	2e-05	Bioorg. Med. Chem. Lett.	2005	15	1591	4.69897	5.20883
	ZINC	CHEMBL180114	3.66e-06	J. Med. Chem.	2005	48	556	5.43652	5.31337
	ZINC	CHEMBL1801204	1.42854e-06					5.84511	5.40887
	ZINC	CHEMBL180140	1.1e-06	Bioorg. Med. Chem.	2009	17	2091	5.95861	4.85691
	ZINC	CHEMBL1806511	5.5e-08	Bioorg. Med. Chem. Lett.	2011	21	4602	7.25964	7.37783
	ZINC	CHEMBL1807791	2.4e-08	Bioorg. Med. Chem. Lett.	2011	21	4602	7.61979	7.43681
	ZINC	CHEMBL1807793	2.7e-08	Bioorg. Med. Chem. Lett.	2011	21	4602	7.56864	7.43681
	ZINC	CHEMBL1807799	2.16e-07	Bioorg. Med. Chem. Lett.	2011	21	4602	6.66555	7.37735
	ZINC	CHEMBL1807801	3.9e-08	Bioorg. Med. Chem. Lett.	2011	21	4602	7.40894	7.3465
	ZINC	CHEMBL1807802	5.5e-08	Bioorg. Med. Chem. Lett.	2011	21	4602	7.25964	7.27043
	ZINC	CHEMBL1807804	6.3e-08	Bioorg. Med. Chem. Lett.	2011	21	4602	7.20066	7.37735
	ZINC	CHEMBL1807809	2.7e-08	Bioorg. Med. Chem. Lett.	2011	21	4602	7.56864	7.38337
	ZINC	CHEMBL1807811	5.3e-08	Bioorg. Med. Chem. Lett.	2011	21	4602	7.27572	7.36519
	ZINC	CHEMBL1808241	2.66e-05	Bioorg. Med. Chem. Lett.	2011	21	4462	4.57512	4.36583
	ZINC	CHEMBL1808244	0.0001003	Bioorg. Med. Chem. Lett.	2011	21	4462	3.9987	4.27601
	ZINC	CHEMBL1808245	0.0001857	Bioorg. Med. Chem. Lett.	2011	21	4462	3.73119	4.33125
	ZINC	CHEMBL1808249	7.33e-05	Bioorg. Med. Chem. Lett.	2011	21	4462	4.1349	4.24838
	ZINC	CHEMBL1808251	0.0001909	Bioorg. Med. Chem. Lett.	2011	21	4462	3.71919	5.19323
	ZINC	CHEMBL1808272	1.53e-06	Bioorg. Med. Chem.	2011	19	4437	5.81531	4.75124
	ZINC	CHEMBL1808378	6.24e-06	Bioorg. Med. Chem.	2011	19	4437	5.20482	4.312
	ZINC	CHEMBL1808627	3.21e-06	Bioorg. Med. Chem. Lett.	2011	21	4909	5.49349	5.69724
	ZINC	CHEMBL1808630	3.42e-06	Bioorg. Med. Chem. Lett.	2011	21	4909	5.46597	5.81573
	ZINC	CHEMBL1808636	1.42e-06	Bioorg. Med. Chem. Lett.	2011	21	4909	5.84771	5.79166
	ZINC	CHEMBL1808638	2.43e-06	Bioorg. Med. Chem. Lett.	2011	21	4909	5.61439	5.75802
	ZINC	CHEMBL1808641	1.13e-06	Bioorg. Med. Chem. Lett.	2011	21	4909	5.94692	5.96616
	ZINC	CHEMBL1808646	2.2e-06	Bioorg. Med. Chem. Lett.	2011	21	4909	5.65758	5.60913
	ZINC	CHEMBL1808809	1.9e-07	Bioorg. Med. Chem.	2011	19	4421	6.72125	6.41485
	ZINC	CHEMBL1808810	2.6e-07	Bioorg. Med. Chem.	2011	19	4421	6.58503	6.63128
	ZINC	CHEMBL1808812	2.8e-07	Bioorg. Med. Chem.	2011	19	4421	6.55284	6.66333
	ZINC	CHEMBL1808813	3.9e-07	Bioorg. Med. Chem.	2011	19	4421	6.40894	6.72578
	ZINC	CHEMBL1808815	3.2e-07	Bioorg. Med. Chem.	2011	19	4421	6.49485	6.71047
	ZINC	CHEMBL1808822	4.5e-11	Bioorg. Med. Chem.	2011	19	4421	10.3468	9.82093
	ZINC	CHEMBL1808824	6.7e-11	Bioorg. Med. Chem.	2011	19	4421	10.1739	9.86756
	ZINC	CHEMBL1808829	5.3e-11	Bioorg. Med. Chem.	2011	19	4421	10.2757	9.29376
	ZINC	CHEMBL1808831	2.7e-09	Bioorg. Med. Chem.	2011	19	4421	8.56864	9.33191
	ZINC	CHEMBL180885	1.3e-05	Bioorg. Med. Chem. Lett.	2005	15	1591	4.88606	4.96067
	ZINC	CHEMBL181009	5.4e-06	Bioorg. Med. Chem. Lett.	2005	15	1591	5.26761	4.92846
	ZINC	CHEMBL1813976	0.00024	Bioorg. Med. Chem. Lett.	2012	22	2030	3.61979	4.07888
	ZINC	CHEMBL1814768	1e-08	J. Med. Chem.	2014	57	1097	8	4.73766
	ZINC	CHEMBL1814770	1.94e-07	J. Med. Chem.	2011	54	5498	6.7122	4.75844
	ZINC	CHEMBL181821	1.1e-05	Bioorg. Med. Chem. Lett.	2005	15	1591	4.95861	5.40921
	ZINC	CHEMBL1818653	3.73e-06	Bioorg. Med. Chem.	2011	19	5454	5.42829	5.25637
	ZINC	CHEMBL1819139	7.8e-07	J. Med. Chem.	2011	54	4752	6.10791	7.21992
	ZINC	CHEMBL1819142	1.35e-06	J. Med. Chem.	2011	54	4752	5.86967	7.21992
	ZINC	CHEMBL1819259	3.5e-07	J. Med. Chem.	2011	54	4752	6.45593	5.92802
	ZINC	CHEMBL1819261	4e-09	J. Med. Chem.	2011	54	4752	8.39794	7.36782
	ZINC	CHEMBL1819263	1.72e-07	J. Med. Chem.	2011	54	4752	6.76447	6.98279
	ZINC	CHEMBL1819267	3.4e-09	J. Med. Chem.	2011	54	4752	8.46852	7.20006
	ZINC	CHEMBL1819270	4.5e-09	J. Med. Chem.	2011	54	4752	8.34679	7.67017
	ZINC	CHEMBL1819272	3.2e-09	J. Med. Chem.	2011	54	4752	8.49485	7.32194
	ZINC	CHEMBL1819428	9.7e-06	J. Med. Chem.	2011	54	5592	5.01323	4.95379
	ZINC	CHEMBL1822488	5.36e-07	Bioorg. Med. Chem. Lett.	2011	21	5296	6.27084	7.94065
	ZINC	CHEMBL1822491	3.64e-07	Bioorg. Med. Chem. Lett.	2011	21	5296	6.4389	6.28011
	ZINC	CHEMBL1822494	3.7e-07	Bioorg. Med. Chem. Lett.	2011	21	5296	6.4318	6.57466
	ZINC	CHEMBL1822642	2.4e-08	Bioorg. Med. Chem. Lett.	2011	21	5296	7.61979	7.00023
	ZINC	CHEMBL1822646	4.7e-06	Bioorg. Med. Chem. Lett.	2011	21	5296	5.3279	6.74524
	ZINC	CHEMBL1822647	4e-09	Bioorg. Med. Chem. Lett.	2011	21	5296	8.39794	8.10515
	ZINC	CHEMBL1822649	9e-09	Bioorg. Med. Chem. Lett.	2011	21	5296	8.04576	8.1618
	ZINC	CHEMBL1822651	2.5e-08	Bioorg. Med. Chem. Lett.	2011	21	5296	7.60206	8.11273
	ZINC	CHEMBL1822656	4e-09	Bioorg. Med. Chem. Lett.	2011	21	5296	8.39794	8.1794
	ZINC	CHEMBL1822657	7e-09	Bioorg. Med. Chem. Lett.	2011	21	5296	8.1549	8.1794
	ZINC	CHEMBL1822660	7e-09	Bioorg. Med. Chem. Lett.	2011	21	5296	8.1549	8.23424
	ZINC	CHEMBL1825091	7.8e-08	Bioorg. Med. Chem. Lett.	2011	21	5633	7.10791	6.77706
	ZINC	CHEMBL182907	1e-05	Bioorg. Med. Chem. Lett.	2004	14	3925	5	6.12448
	ChEMBL	CHEMBL1829305	5.1e-08	J. Med. Chem.	2011	54	6139	7.29243	6.41227
	ZINC	CHEMBL1830416	1.11e-06	J. Med. Chem.	2011	54	4694	5.95468	6.41661
	ZINC	CHEMBL1830538	9.2e-07	J. Med. Chem.	2011	54	4694	6.03621	6.30332
	ZINC	CHEMBL1830539	4.1e-07	J. Med. Chem.	2011	54	4694	6.38722	6.24312
	ZINC	CHEMBL1830541	3.3e-07	J. Med. Chem.	2011	54	4694	6.48149	6.22094
	ZINC	CHEMBL1830674	5.61715e-05	Eur. J. Med. Chem.	2011	46	3690	4.25048	5.25669
	ZINC	CHEMBL1830677	6.49201e-05	Eur. J. Med. Chem.	2011	46	3690	4.18762	4.50753
	ZINC	CHEMBL1830680	5.86191e-06	Eur. J. Med. Chem.	2011	46	3690	5.23196	5.19502
	ZINC	CHEMBL183200	1e-07	Bioorg. Med. Chem. Lett.	2005	15	3881	7	5.50088
	ZINC	CHEMBL1834207	7.58e-07	Bioorg. Med. Chem. Lett.	2011	21	5839	6.12033	4.94822
	ZINC	CHEMBL1834208	1.94e-05	Bioorg. Med. Chem. Lett.	2011	21	5839	4.7122	4.94822
	ZINC	CHEMBL1834355	4.7e-09	Bioorg. Med. Chem. Lett.	2011	21	5978	8.3279	6.624
	ZINC	CHEMBL1834466	6e-08	Bioorg. Med. Chem. Lett.	2011	21	5735	7.22185	6.85519
	ZINC	CHEMBL1834474	2e-07	Bioorg. Med. Chem. Lett.	2011	21	5735	6.69897	6.63803
	ZINC	CHEMBL1834476	3.1e-07	Bioorg. Med. Chem. Lett.	2011	21	5735	6.50864	6.21972
	ZINC	CHEMBL1834480	1.2e-07	Bioorg. Med. Chem. Lett.	2011	21	5735	6.92082	6.81159
	ZINC	CHEMBL1834481	2.4e-07	Bioorg. Med. Chem. Lett.	2011	21	5735	6.61979	6.28645
	ZINC	CHEMBL1835157	5e-05	Eur. J. Med. Chem.	2013	69	167	4.30103	4.34405
	ZINC	CHEMBL1835376	3.71e-05	J. Nat. Prod.	2011	74	2089	4.43063	4.52731
	ZINC	CHEMBL1836819	4.03e-08	J. Med. Chem.	2011	54	6597	7.39469	7.54887
	ZINC	CHEMBL1836820	4.03e-08	J. Med. Chem.	2011	54	6597	7.39469	7.554
	ZINC	CHEMBL1836826	4.9e-08	J. Med. Chem.	2011	54	6597	7.3098	7.50867
	ZINC	CHEMBL185	2.443e-05	Bioorg. Med. Chem. Lett.	2014	24	1511	4.61208	4.32594
	ZINC	CHEMBL185043	7.2e-10	J. Med. Chem.	2004	47	5244	9.14267	7.30603
	ZINC	CHEMBL185781	1.2e-07	Bioorg. Med. Chem. Lett.	2004	14	5489	6.92082	6.82383
	ZINC	CHEMBL186141	2.393e-05	Bioorg. Med. Chem. Lett.	2013	23	3166	4.62106	4.99356
	ZINC	CHEMBL186253	4e-08	Bioorg. Med. Chem. Lett.	2004	14	5489	7.39794	7.04051
	ZINC	CHEMBL186356	4e-07	J. Med. Chem.	2004	47	4649	6.39794	4.46313
	ZINC	CHEMBL187395	2.7e-07	J. Med. Chem.	2005	48	4208	6.56864	6.15345
	ChEMBL	CHEMBL187460	4.6e-06	J. Med. Chem.	2012	55	6645	5.33724	5.13785
	ChEMBL	CHEMBL187738	6e-11	J. Med. Chem.	2004	47	5244	10.2218	6.8371
	ChEMBL	CHEMBL188103	8.5e-10	J. Med. Chem.	2004	47	5244	9.07058	7.26567
	ZINC	CHEMBL188151	2.1e-06	J. Med. Chem.	2004	47	5894	5.67778	6.17442
	ChEMBL	CHEMBL188918	3.3e-08	J. Med. Chem.	2005	48	5038	7.48149	5.63807
	ChEMBL	CHEMBL189214	1.2e-07	J. Med. Chem.	2004	47	5244	6.92082	6.84075
	ZINC	CHEMBL190096	8.3e-07	J. Med. Chem.	2005	48	2371	6.08092	6.23113
	ZINC	CHEMBL190200	1.35e-06	J. Med. Chem.	2005	48	2371	5.86967	6.58811
	ZINC	CHEMBL190643	1.9e-06	J. Med. Chem.	2005	48	4208	5.72125	6.48522
	ZINC	CHEMBL191003	2.54e-07	Bioorg. Med. Chem. Lett.	2006	16	3639	6.59517	5.20313
	ZINC	CHEMBL1910257	2.01e-05	Eur. J. Med. Chem.	2011	46	5878	4.6968	4.69255
	ZINC	CHEMBL1910258	9.5e-06	Eur. J. Med. Chem.	2011	46	5878	5.02228	4.81982
	ZINC	CHEMBL1910260	1.7e-05	Eur. J. Med. Chem.	2011	46	5878	4.76955	4.75556
	ZINC	CHEMBL1910261	6.49e-05	Eur. J. Med. Chem.	2011	46	5878	4.18776	4.99682
	ZINC	CHEMBL1911254	5e-06	Bioorg. Med. Chem. Lett.	2011	21	6829	5.30103	6.38807
	ZINC	CHEMBL1911260	6e-08	Bioorg. Med. Chem. Lett.	2011	21	6829	7.22185	6.63256
	ZINC	CHEMBL1911261	6e-08	Bioorg. Med. Chem. Lett.	2011	21	6829	7.22185	6.36562
	ZINC	CHEMBL1911264	4.6e-07	Bioorg. Med. Chem. Lett.	2011	21	6829	6.33724	5.23107
	ZINC	CHEMBL191402	2.2e-06	J. Med. Chem.	2009	52	2629	5.65758	5.08027
	ZINC	CHEMBL1914686	2.3e-06	Eur. J. Med. Chem.	2011	46	5970	5.63827	5.20331
	ZINC	CHEMBL1914911	8.6e-06	Eur. J. Med. Chem.	2011	46	5970	5.0655	4.84298
	ZINC	CHEMBL1915828	1.4e-07	Bioorg. Med. Chem.	2011	19	6356	6.85387	6.83253
	ZINC	CHEMBL1915830	1e-05	Bioorg. Med. Chem.	2011	19	6356	5	7.27625
	ZINC	CHEMBL1915831	2.4e-08	Bioorg. Med. Chem.	2011	19	6356	7.61979	6.66718
	ZINC	CHEMBL1915833	1.5e-08	Bioorg. Med. Chem.	2011	19	6356	7.82391	6.32952
	ZINC	CHEMBL1915834	1.2e-09	Bioorg. Med. Chem.	2011	19	6356	8.92082	6.46974
	ZINC	CHEMBL1915840	1e-05	Bioorg. Med. Chem.	2011	19	6356	5	5.9909
	ZINC	CHEMBL1915845	1e-05	Bioorg. Med. Chem.	2011	19	6356	5	5.43189
	ZINC	CHEMBL1915855	2e-07	Bioorg. Med. Chem.	2011	19	6356	6.69897	6.71045
	ZINC	CHEMBL1916058	8.7e-08	Bioorg. Med. Chem.	2011	19	6356	7.06048	5.83883
	ZINC	CHEMBL1916066	4.9e-08	Bioorg. Med. Chem.	2011	19	6356	7.3098	6.2062
	ZINC	CHEMBL1923077	1.04566e-05	J. Nat. Prod.	2011	74	2472	4.98061	4.90232
	ZINC	CHEMBL1923081	1.08193e-05	J. Nat. Prod.	2011	74	2472	4.9658	4.97844
	ZINC	CHEMBL1926711	4.74e-05	Eur. J. Med. Chem.	2012	47	312	4.32422	4.43363
	ZINC	CHEMBL1927074	4e-08	Bioorg. Med. Chem.	2011	19	7387	7.39794	6.31856
	ZINC	CHEMBL1927076	1.2e-07	Bioorg. Med. Chem.	2011	19	7387	6.92082	6.83773
	ZINC	CHEMBL1927080	2e-08	Bioorg. Med. Chem.	2011	19	7387	7.69897	6.39114
	ZINC	CHEMBL1927617	7.73e-06	Eur. J. Med. Chem.	2012	47	546	5.11182	5.97544
	ZINC	CHEMBL1927619	3.5e-07	Eur. J. Med. Chem.	2012	47	546	6.45593	6.1547
	ZINC	CHEMBL1927622	1e-05	Eur. J. Med. Chem.	2012	47	546	5	6.09588
	ZINC	CHEMBL1929099	1e-05	Eur. J. Med. Chem.	2012	47	424	5	5.97165
	ZINC	CHEMBL1929101	1e-05	Eur. J. Med. Chem.	2012	47	424	5	5.97165
	ZINC	CHEMBL1929102	1e-05	Eur. J. Med. Chem.	2012	47	424	5	5.97165
	ZINC	CHEMBL192928	2e-06	J. Med. Chem.	2005	48	3080	5.69897	5.63803
	ZINC	CHEMBL1929324	3.546e-05	Eur. J. Med. Chem.	2012	47	312	4.45026	4.36731
	ZINC	CHEMBL1929467	2.839e-05	Eur. J. Med. Chem.	2012	47	377	4.54683	4.93004
	ZINC	CHEMBL1929468	6.92e-06	Eur. J. Med. Chem.	2012	47	377	5.15989	5.04467
	ZINC	CHEMBL1929469	3.887e-05	Eur. J. Med. Chem.	2012	47	377	4.41039	4.89363
	ZINC	CHEMBL193067	5.1e-06	Bioorg. Med. Chem.	2009	17	2077	5.29243	5.23126
	ZINC	CHEMBL1933441	9e-06	Eur. J. Med. Chem.	2012	48	231	5.04576	5.29839
	ZINC	CHEMBL1933449	6e-06	Eur. J. Med. Chem.	2012	48	231	5.22185	5.44667
	ZINC	CHEMBL1934148	0.00122155	Eur. J. Med. Chem.	2012	48	16	2.91309	4.06701
	ZINC	CHEMBL1934150	0.000523928	Eur. J. Med. Chem.	2012	48	16	3.28073	3.76899
	ZINC	CHEMBL1938426	5e-05	J. Med. Chem.	2011	54	3051	4.30103	4.68234
	ZINC	CHEMBL1938442	3.37e-07	J. Med. Chem.	2011	54	3051	6.47237	5.34968
	ZINC	CHEMBL1938447	2.33e-06	J. Med. Chem.	2011	54	3051	5.63264	5.3525
	ZINC	CHEMBL1939316	4e-06	Bioorg. Med. Chem.	2011	19	6329	5.39794	4.99112
	ZINC	CHEMBL1939375	2.5e-06	Bioorg. Med. Chem. Lett.	2012	22	1136	5.60206	5.85293
	ZINC	CHEMBL1939381	2.5e-07	Bioorg. Med. Chem. Lett.	2012	22	1136	6.60206	6.38994
	ZINC	CHEMBL1939409	3e-06	Bioorg. Med. Chem. Lett.	2012	22	1118	5.52288	4.77405
	ChEMBL	CHEMBL1940670	0.00016817	Bioorg. Med. Chem. Lett.	2012	22	39	3.77425	4.20515
	ZINC	CHEMBL1944937	3.73e-06	Bioorg. Med. Chem.	2012	20	1417	5.42829	5.21851
	ZINC	CHEMBL1944939	6.65e-06	Bioorg. Med. Chem.	2012	20	1417	5.17718	5.25596
	ZINC	CHEMBL1945051	4.9e-07	J. Med. Chem.	2012	55	169	6.3098	6.35586
	ZINC	CHEMBL1945121	5.1e-06	Bioorg. Med. Chem.	2012	20	1417	5.29243	5.34835
	ZINC	CHEMBL1945123	6.41e-06	Bioorg. Med. Chem.	2012	20	1417	5.19314	5.32037
	ZINC	CHEMBL1945124	4.49e-06	Bioorg. Med. Chem.	2012	20	1417	5.34775	5.32037
	ZINC	CHEMBL1947162	1.35e-07	J. Med. Chem.	2012	55	169	6.86967	6.16968
	ZINC	CHEMBL1949780	3.8e-05	Bioorg. Med. Chem.	2012	20	1442	4.42022	4.97743
	ZINC	CHEMBL1949786	1.7e-05	Bioorg. Med. Chem.	2012	20	1442	4.76955	4.88783
	ZINC	CHEMBL1950811	7.5e-05	Bioorg. Med. Chem. Lett.	2012	22	308	4.12494	4.64729
	ChEMBL	CHEMBL1951577	8.1e-09	MedChemComm	2014	5	452	8.09151	7.85589
	ChEMBL	CHEMBL1951586	2.07e-07	MedChemComm	2012	3	1500	6.68403	7.65228
	ZINC	CHEMBL1952356	5e-05	Bioorg. Med. Chem.	2012	20	1442	4.30103	4.60128
	ZINC	CHEMBL1952359	2.3e-05	Bioorg. Med. Chem.	2012	20	1442	4.63827	4.57818
	ZINC	CHEMBL1952364	3.6e-05	Bioorg. Med. Chem.	2012	20	1442	4.4437	4.56415
	ZINC	CHEMBL1952367	3.5e-05	Bioorg. Med. Chem.	2012	20	1442	4.45593	4.63008
	ZINC	CHEMBL1952368	4.8e-05	Bioorg. Med. Chem.	2012	20	1442	4.31876	4.66567
	ZINC	CHEMBL1952369	2.4e-05	Bioorg. Med. Chem.	2012	20	1442	4.61979	4.49397
	ZINC	CHEMBL1952370	1.6e-05	Bioorg. Med. Chem.	2012	20	1442	4.79588	4.85073
	ZINC	CHEMBL1952372	1.9e-05	Bioorg. Med. Chem.	2012	20	1442	4.72125	4.54649
	ZINC	CHEMBL1956694	8.9e-06	Bioorg. Med. Chem. Lett.	2012	22	2251	5.05061	5.06419
	ZINC	CHEMBL1956703	5.5e-06	Bioorg. Med. Chem. Lett.	2012	22	2251	5.25964	5.01089
	ZINC	CHEMBL1956705	9.4e-06	Bioorg. Med. Chem. Lett.	2012	22	2251	5.02687	4.99993
	ZINC	CHEMBL1956708	9.5e-06	Bioorg. Med. Chem. Lett.	2012	22	2251	5.02228	5.0869
	ZINC	CHEMBL1957340	3.523e-05	Bioorg. Med. Chem. Lett.	2012	22	1922	4.45309	5.10072
	ZINC	CHEMBL1957348	0.00022262	Bioorg. Med. Chem. Lett.	2012	22	1922	3.65244	5.17318
	ZINC	CHEMBL1958209	2.19e-06	Bioorg. Med. Chem.	2012	20	2010	5.65956	5.6975
	ZINC	CHEMBL1958214	1.79e-06	Bioorg. Med. Chem.	2012	20	2010	5.74715	5.75755
	ZINC	CHEMBL1958215	7e-07	Bioorg. Med. Chem.	2012	20	2010	6.1549	5.79638
	ChEMBL	CHEMBL196090	2e-05	Bioorg. Med. Chem. Lett.	2005	15	4731	4.69897	4.88119
	ZINC	CHEMBL1964261	3.2e-08	Bioorg. Med. Chem. Lett.	2009	19	1694	7.49485	7.2278
	ZINC	CHEMBL2010941	2e-05	Bioorg. Med. Chem.	2012	20	2558	4.69897	4.74958
	ZINC	CHEMBL2010946	1.81e-05	Bioorg. Med. Chem.	2012	20	2558	4.74232	4.78356
	ZINC	CHEMBL2010947	5.4e-06	Bioorg. Med. Chem.	2012	20	2558	5.26761	5.23036
	ZINC	CHEMBL2012308	1e-06	Bioorg. Med. Chem. Lett.	2012	22	2070	6	6.42696
	ZINC	CHEMBL2012339	2.4e-05	Eur. J. Med. Chem.	2012	51	227	4.61979	4.7098
	ZINC	CHEMBL2012340	2e-05	Eur. J. Med. Chem.	2012	51	227	4.69897	4.71737
	ZINC	CHEMBL2012341	8e-06	Eur. J. Med. Chem.	2012	51	227	5.09691	4.89495
	ZINC	CHEMBL2012346	0.0001	Eur. J. Med. Chem.	2012	51	227	4	4.14119
	ZINC	CHEMBL2012349	5.6e-05	Eur. J. Med. Chem.	2012	51	227	4.25181	4.18979
	ZINC	CHEMBL2012351	6.4e-05	Eur. J. Med. Chem.	2012	51	227	4.19382	4.23901
	ZINC	CHEMBL2012397	2.7e-07	Bioorg. Med. Chem. Lett.	2012	22	2070	6.56864	6.54526
	ZINC	CHEMBL2012399	1.4e-07	Bioorg. Med. Chem. Lett.	2012	22	2070	6.85387	6.56544
	ZINC	CHEMBL2012401	1e-07	Bioorg. Med. Chem. Lett.	2012	22	2070	7	6.65493
	ZINC	CHEMBL2012404	1.6e-07	Bioorg. Med. Chem. Lett.	2012	22	2070	6.79588	7.43155
	ZINC	CHEMBL2012405	1.5e-07	Bioorg. Med. Chem. Lett.	2012	22	2070	6.82391	7.31471
	ZINC	CHEMBL2012408	4.7e-08	Bioorg. Med. Chem. Lett.	2012	22	2070	7.3279	7.43155
	ZINC	CHEMBL2017901	0.0001	Bioorg. Med. Chem.	2012	20	3049	4	4.46344
	ZINC	CHEMBL2018034	3.97e-05	Bioorg. Med. Chem.	2012	20	3049	4.40121	4.28009
	ZINC	CHEMBL2018037	1e-07	Bioorg. Med. Chem.	2012	20	3049	7	4.513
	ZINC	CHEMBL2018040	0.0001	Bioorg. Med. Chem.	2012	20	3049	4	4.44755
	ZINC	CHEMBL2018596	1e-05	J. Med. Chem.	2012	55	1346	5	5.80627
	ZINC	CHEMBL2018608	2e-05	J. Med. Chem.	2012	55	1346	4.69897	5.15969
	ZINC	CHEMBL2018611	2.9e-06	J. Med. Chem.	2012	55	1346	5.5376	5.67589
	ZINC	CHEMBL2018615	1.4e-06	J. Med. Chem.	2012	55	1346	5.85387	5.67589
	ZINC	CHEMBL2018616	1.4e-05	J. Med. Chem.	2012	55	1346	4.85387	5.67598
	ZINC	CHEMBL2018618	2.8e-06	J. Med. Chem.	2012	55	1346	5.55284	5.71119
	ZINC	CHEMBL2018619	1.2e-06	J. Med. Chem.	2012	55	1346	5.92082	5.34866
	ZINC	CHEMBL2018623	9e-07	J. Med. Chem.	2012	55	1346	6.04576	5.43663
	ZINC	CHEMBL2018735	2e-06	J. Med. Chem.	2012	55	1346	5.69897	5.61757
	ZINC	CHEMBL2018736	5.7e-06	J. Med. Chem.	2012	55	1346	5.24413	5.42044
	ZINC	CHEMBL2018970	0.025	Bioorg. Med. Chem. Lett.	2012	22	2872	1.60206	1.19976
	ZINC	CHEMBL2018977	8.33e-06	Bioorg. Med. Chem. Lett.	2012	22	3122	5.07935	4.44641
	ZINC	CHEMBL2018992	3.193e-05	Bioorg. Med. Chem. Lett.	2012	22	3122	4.4958	4.41377
	ZINC	CHEMBL2019062	0.1	Bioorg. Med. Chem. Lett.	2012	22	2872	1	1.49376
	ZINC	CHEMBL2029903	7e-08	Bioorg. Med. Chem. Lett.	2012	22	4033	7.1549	7.25062
	ZINC	CHEMBL2029908	6e-08	Bioorg. Med. Chem. Lett.	2012	22	4033	7.22185	7.26722
	ZINC	CHEMBL2030971	3.52e-06	Bioorg. Med. Chem. Lett.	2012	22	3589	5.45346	5.54694
	ZINC	CHEMBL2030974	6.2e-07	Bioorg. Med. Chem. Lett.	2012	22	3589	6.20761	5.90735
	ZINC	CHEMBL2030977	5.35e-06	Bioorg. Med. Chem. Lett.	2012	22	3589	5.27165	5.45076
	ZINC	CHEMBL2030980	4.06e-06	Bioorg. Med. Chem. Lett.	2012	22	3589	5.39147	5.64253
	ZINC	CHEMBL2030988	4.2e-07	Bioorg. Med. Chem. Lett.	2012	22	3589	6.37675	5.90836
	ZINC	CHEMBL2030989	2.01e-06	Bioorg. Med. Chem. Lett.	2012	22	3589	5.6968	5.71595
	ZINC	CHEMBL2030991	4.08e-06	Bioorg. Med. Chem. Lett.	2012	22	3589	5.38934	5.59059
	ZINC	CHEMBL2030993	3.9e-07	Bioorg. Med. Chem. Lett.	2012	22	3589	6.40894	5.82871
	ZINC	CHEMBL2035262	3.2e-06	Eur. J. Med. Chem.	2012	53	337	5.49485	5.07861
	ZINC	CHEMBL2035263	2e-07	Eur. J. Med. Chem.	2012	53	337	6.69897	5.27893
	ChEMBL	CHEMBL2035916	3.9e-06	Bioorg. Med. Chem.	2012	20	3666	5.40894	5.31852
	ZINC	CHEMBL2037137	9.7e-07	Eur. J. Med. Chem.	2012	53	28	6.01323	6.04475
	ZINC	CHEMBL2037140	1.7e-06	Eur. J. Med. Chem.	2012	53	28	5.76955	6.19568
	ZINC	CHEMBL2041257	6.2e-07	Eur. J. Med. Chem.	2012	54	793	6.20761	5.23162
	ZINC	CHEMBL2041265	1e-05	Eur. J. Med. Chem.	2012	54	793	5	5.03855
	ZINC	CHEMBL2041275	1e-05	Eur. J. Med. Chem.	2012	54	793	5	5.10092
	ZINC	CHEMBL2041933	1.42176e-06					5.84717	5.80639
	ZINC	CHEMBL2042164	0.0001	J. Med. Chem.	2012	55	3058	4	4.7649
	ZINC	CHEMBL2042166	6.7e-06	J. Med. Chem.	2012	55	3058	5.17393	4.72088
	ZINC	CHEMBL2043188	2.017e-05	Eur. J. Med. Chem.	2012	54	175	4.69529	5.16587
	ZINC	CHEMBL2043195	9.41e-06	Eur. J. Med. Chem.	2012	54	175	5.02641	5.18887
	ZINC	CHEMBL2043197	6.54e-06	Eur. J. Med. Chem.	2012	54	175	5.18442	5.17004
	ZINC	CHEMBL204456	6.16e-06	Bioorg. Med. Chem. Lett.	2006	16	1905	5.21042	5.15372
	ZINC	CHEMBL2046701	1e-05	J. Med. Chem.	2012	55	3852	5	5.00037
	ZINC	CHEMBL2046704	1e-05	J. Med. Chem.	2012	55	3852	5	5.00037
	ZINC	CHEMBL2046711	1e-05	J. Med. Chem.	2012	55	3852	5	5.01364
	ZINC	CHEMBL2046712	1e-05	J. Med. Chem.	2012	55	3852	5	5.03763
	ZINC	CHEMBL2046714	1e-05	J. Med. Chem.	2012	55	3852	5	5.07628
	ZINC	CHEMBL2046716	1e-05	J. Med. Chem.	2012	55	3852	5	5.01668
	ZINC	CHEMBL2046718	1e-05	J. Med. Chem.	2012	55	3852	5	5.03885
	ZINC	CHEMBL2046723	1e-05	J. Med. Chem.	2012	55	3852	5	5.01014
	ZINC	CHEMBL2046726	1e-05	J. Med. Chem.	2012	55	3852	5	5.03849
	ZINC	CHEMBL2046730	1e-05	J. Med. Chem.	2012	55	3852	5	5.00656
	ZINC	CHEMBL2046731	1e-05	J. Med. Chem.	2012	55	3852	5	4.99783
	ZINC	CHEMBL2046882	1e-05	J. Med. Chem.	2012	55	3852	5	5.01326
	ZINC	CHEMBL2047610	1.56e-06	Bioorg. Med. Chem.	2012	20	4430	5.80688	5.6324
	ZINC	CHEMBL2047612	2.12e-06	Bioorg. Med. Chem.	2012	20	4430	5.67366	5.67091
	ZINC	CHEMBL2047614	8.37e-06	Bioorg. Med. Chem.	2012	20	4430	5.07727	5.16666
	ZINC	CHEMBL2047616	9.69e-06	Bioorg. Med. Chem.	2012	20	4430	5.01368	5.45149
	ZINC	CHEMBL2047619	6.2e-07	Bioorg. Med. Chem.	2012	20	4430	6.20761	5.84399
	ZINC	CHEMBL2047811	0.001	J. Med. Chem.	2012	55	5591	3	5.41512
	ZINC	CHEMBL2047948	7.9e-07	Bioorg. Med. Chem. Lett.	2012	22	4377	6.10237	6.43044
	ZINC	CHEMBL2047957	5.2e-07	Bioorg. Med. Chem. Lett.	2012	22	4377	6.284	6.58377
	ZINC	CHEMBL2047968	2.2e-08	Bioorg. Med. Chem. Lett.	2012	22	4377	7.65758	7.40885
	ZINC	CHEMBL2047969	5.8e-08	Bioorg. Med. Chem. Lett.	2012	22	4377	7.23657	7.36467
	ZINC	CHEMBL2047972	3.6e-08	Bioorg. Med. Chem. Lett.	2012	22	4377	7.4437	7.40316
	ZINC	CHEMBL204939	8.22e-06	Bioorg. Med. Chem. Lett.	2006	16	1905	5.08513	5.24358
	ZINC	CHEMBL205381	8.03e-06	Bioorg. Med. Chem. Lett.	2006	16	1905	5.09528	5.11796
	ZINC	CHEMBL205546	8e-05	Bioorg. Med. Chem. Lett.	2006	16	2543	4.09691	4.67201
	ZINC	CHEMBL205786	2.59e-07	Bioorg. Med. Chem. Lett.	2006	16	2095	6.5867	5.62145
	ZINC	CHEMBL2058010	1.795e-06	Bioorg. Med. Chem.	2012	20	4820	5.74594	5.24968
	ZINC	CHEMBL2058015	1.95e-07	Bioorg. Med. Chem.	2012	20	4820	6.70997	6.29651
	ZINC	CHEMBL2058017	9.89e-07	Bioorg. Med. Chem.	2012	20	4820	6.0048	6.25982
	ZINC	CHEMBL2058023	6.57e-07	Bioorg. Med. Chem.	2012	20	4820	6.18243	6.53322
	ZINC	CHEMBL2058028	8e-06	Bioorg. Med. Chem.	2012	20	4820	5.09691	5.43581
	ChEMBL	CHEMBL2062575	1.2e-06	ACS Med. Chem. Lett.	2012	3	278	5.92082	6.43739
	ChEMBL	CHEMBL2062576	8.6e-07	ACS Med. Chem. Lett.	2012	3	278	6.0655	6.38926
	ChEMBL	CHEMBL2062578	8.3e-07	ACS Med. Chem. Lett.	2012	3	278	6.08092	6.69509
	ChEMBL	CHEMBL2062580	2.7e-08	ACS Med. Chem. Lett.	2012	3	278	7.56864	6.72322
	ZINC	CHEMBL2063156	1e-05	J. Nat. Prod.	2012	75	1138	5	4.97283
	ZINC	CHEMBL2063159	1e-05	J. Nat. Prod.	2012	75	1138	5	5.01434
	ZINC	CHEMBL2063166	1e-05	J. Nat. Prod.	2012	75	1138	5	4.83863
	ZINC	CHEMBL2063317	1.5e-06	Bioorg. Med. Chem.	2012	20	4348	5.82391	6.36522
	ZINC	CHEMBL2063484	7.1e-07	Bioorg. Med. Chem. Lett.	2012	22	5360	6.14874	5.91074
	ZINC	CHEMBL206693	4.94e-06	Bioorg. Med. Chem. Lett.	2006	16	1905	5.30627	5.21539
	ZINC	CHEMBL2070166	0.0001	Bioorg. Med. Chem. Lett.	2012	22	5827	4	4.1356
	ZINC	CHEMBL2070168	0.0001	Bioorg. Med. Chem. Lett.	2012	22	5827	4	4.39524
	ZINC	CHEMBL2070172	0.0001	Bioorg. Med. Chem. Lett.	2012	22	5827	4	4.48288
	ZINC	CHEMBL2070174	0.0001	Bioorg. Med. Chem. Lett.	2012	22	5827	4	4.28273
	ZINC	CHEMBL2070179	0.0001	Bioorg. Med. Chem. Lett.	2012	22	5827	4	4.82906
	ZINC	CHEMBL2070183	0.0001	Bioorg. Med. Chem. Lett.	2012	22	5827	4	4.45864
	ZINC	CHEMBL2070186	0.0001	Bioorg. Med. Chem. Lett.	2012	22	5827	4	4.08902
	ZINC	CHEMBL2070188	0.0001	Bioorg. Med. Chem. Lett.	2012	22	5827	4	4.40037
	ZINC	CHEMBL2070547	8.06e-06	Bioorg. Med. Chem. Lett.	2012	22	5527	5.09366	4.71957
	ZINC	CHEMBL2071077	7e-06	J. Med. Chem.	2012	55	5044	5.1549	5.54534
	ZINC	CHEMBL2071079	3e-06	J. Med. Chem.	2012	55	5044	5.52288	5.6224
	ZINC	CHEMBL2071086	4e-07	J. Med. Chem.	2012	55	5044	6.39794	5.82235
	ZINC	CHEMBL2071169	1e-05	J. Med. Chem.	2012	55	5044	5	5.13428
	ZINC	CHEMBL207833	2.96e-05	Bioorg. Med. Chem. Lett.	2006	16	1905	4.52871	5.14717
	ZINC	CHEMBL208488	5.18e-06	Bioorg. Med. Chem. Lett.	2006	16	1905	5.28567	5.20663
	ZINC	CHEMBL2087008	3e-05	J. Med. Chem.	2012	55	2899	4.52288	5.33343
	ZINC	CHEMBL2087025	3e-05	J. Med. Chem.	2012	55	2899	4.52288	5.32776
	ZINC	CHEMBL2088268	0.588844	Med Chem Res	2012	21	3863	0.23	0.219685
	ZINC	CHEMBL2088661	4e-06	Eur. J. Med. Chem.	2012	57	225	5.39794	5.44371
	ZINC	CHEMBL2088662	2e-06	Eur. J. Med. Chem.	2012	57	225	5.69897	5.3073
	ZINC	CHEMBL2088665	2e-06	Eur. J. Med. Chem.	2012	57	225	5.69897	5.41859
	ZINC	CHEMBL2088666	5e-06	Eur. J. Med. Chem.	2012	57	225	5.30103	5.47535
	ZINC	CHEMBL2088668	5e-06	Eur. J. Med. Chem.	2012	57	225	5.30103	5.31081
	ZINC	CHEMBL2088669	6e-06	Eur. J. Med. Chem.	2012	57	225	5.22185	5.33037
	ZINC	CHEMBL2088670	2e-06	Eur. J. Med. Chem.	2012	57	225	5.69897	5.38185
	ZINC	CHEMBL2088674	4e-06	Eur. J. Med. Chem.	2012	57	225	5.39794	5.4176
	ZINC	CHEMBL210765	1e-05	Bioorg. Med. Chem. Lett.	2006	16	3639	5	5.01404
	ZINC	CHEMBL211395	2e-06	Bioorg. Med. Chem. Lett.	2006	16	4048	5.69897	6.4014
	ZINC	CHEMBL211430	3.8e-06	J. Med. Chem.	2006	49	4638	5.42022	5.32382
	ZINC	CHEMBL213068	1e-06	Bioorg. Med. Chem. Lett.	2006	16	4048	6	5.18339
	ZINC	CHEMBL213713	2.2e-07	J. Med. Chem.	2006	49	6549	6.65758	6.34789
	ZINC	CHEMBL214211	5e-06	Bioorg. Med. Chem. Lett.	2006	16	4048	5.30103	5.46818
	ZINC	CHEMBL2151389	3.28e-06	Eur. J. Med. Chem.	2012	58	441	5.48413	5.30496
	ZINC	CHEMBL2151390	2.03e-06	Eur. J. Med. Chem.	2012	58	441	5.6925	5.30496
	ZINC	CHEMBL2151396	9.68e-06	Eur. J. Med. Chem.	2012	58	441	5.01412	5.16779
	ZINC	CHEMBL2151405	1.7e-06	Eur. J. Med. Chem.	2012	58	441	5.76955	5.04433
	ZINC	CHEMBL2151732	3e-05	Eur. J. Med. Chem.	2011	46	5356	4.52288	4.7012
	ZINC	CHEMBL2152978	2.69e-06	J. Med. Chem.	2012	55	5720	5.57025	5.18699
	ZINC	CHEMBL2152982	7.52e-06	J. Med. Chem.	2012	55	5720	5.12378	5.11911
	ZINC	CHEMBL2152983	5.77e-06	J. Med. Chem.	2012	55	5720	5.23882	5.15128
	ZINC	CHEMBL2152987	9.78e-06	J. Med. Chem.	2012	55	5720	5.00966	5.06956
	ZINC	CHEMBL2152991	5.67e-06	J. Med. Chem.	2012	55	5720	5.24642	5.30601
	ZINC	CHEMBL2152996	2.56e-06	J. Med. Chem.	2012	55	5720	5.59176	5.81115
	ZINC	CHEMBL2152997	6.7e-06	J. Med. Chem.	2012	55	5720	5.17393	5.6682
	ZINC	CHEMBL2153123	2.32e-06	J. Med. Chem.	2012	55	5720	5.63451	5.695
	ZINC	CHEMBL2153124	2.94e-06	J. Med. Chem.	2012	55	5720	5.53165	5.77636
	ZINC	CHEMBL2153126	1.7e-06	J. Med. Chem.	2012	55	5720	5.76955	5.73978
	ZINC	CHEMBL2153127	2.15e-06	J. Med. Chem.	2012	55	5720	5.66756	5.64007
	ZINC	CHEMBL2153132	7.5e-06	J. Med. Chem.	2012	55	5720	5.12494	6.11172
	ZINC	CHEMBL2153136	1.68e-06	J. Med. Chem.	2012	55	5720	5.77469	5.59566
	ZINC	CHEMBL2153140	1e-05	J. Med. Chem.	2012	55	5720	5	5.38345
	ZINC	CHEMBL2153141	3.24e-06	J. Med. Chem.	2012	55	5720	5.48945	5.46134
	ZINC	CHEMBL2153142	8.95e-06	J. Med. Chem.	2012	55	5720	5.04818	5.34862
	ZINC	CHEMBL2153150	1e-05	J. Med. Chem.	2012	55	5720	5	5.26055
	ZINC	CHEMBL2153153	1.32e-06	J. Med. Chem.	2012	55	5720	5.87943	5.95579
	ZINC	CHEMBL2153154	5e-07	J. Med. Chem.	2012	55	5720	6.30103	6.22836
	ZINC	CHEMBL2153844	2e-08	Eur. J. Med. Chem.	2012	58	346	7.69897	5.06676
	ZINC	CHEMBL2153845	1.388e-05	Eur. J. Med. Chem.	2012	58	346	4.85761	5.39177
	ZINC	CHEMBL2158143	1.216e-05	Bioorg. Med. Chem. Lett.	2012	22	6947	4.91507	4.822
	ZINC	CHEMBL2158147	1.741e-05	Bioorg. Med. Chem. Lett.	2012	22	6947	4.7592	4.88636
	ZINC	CHEMBL2159579	7.8e-06	Bioorg. Med. Chem. Lett.	2012	22	6608	5.10791	4.7566
	ZINC	CHEMBL2160080	1.619e-05	Bioorg. Med. Chem. Lett.	2012	22	6947	4.79075	5.05222
	ZINC	CHEMBL2160084	2.229e-05	Bioorg. Med. Chem. Lett.	2012	22	6947	4.65189	5.08836
	ZINC	CHEMBL2160086	3.08e-05	Bioorg. Med. Chem. Lett.	2012	22	6947	4.51145	4.83457
	ZINC	CHEMBL2160087	6.551e-05	Bioorg. Med. Chem. Lett.	2012	22	6947	4.18369	4.90284
	ZINC	CHEMBL2160089	3.116e-05	Bioorg. Med. Chem. Lett.	2012	22	6947	4.5064	5.17432
	ZINC	CHEMBL2160091	5.8e-07	Bioorg. Med. Chem. Lett.	2012	22	6947	6.23657	4.81898
	ZINC	CHEMBL2160092	1.06e-06	Bioorg. Med. Chem. Lett.	2012	22	6947	5.97469	4.81898
	ZINC	CHEMBL2160093	2.02e-06	Bioorg. Med. Chem. Lett.	2012	22	6947	5.69465	4.93615
	ZINC	CHEMBL2160094	1.24e-06	Bioorg. Med. Chem. Lett.	2012	22	6947	5.90658	5.32959
	ZINC	CHEMBL216126	1.6e-06	J. Med. Chem.	2006	49	6549	5.79588	5.94077
	ZINC	CHEMBL2163391	1.05e-07	J. Med. Chem.	2012	55	3250	6.97881	7.81121
	ZINC	CHEMBL2163394	2.3e-09	J. Med. Chem.	2012	55	3250	8.63827	7.30499
	ZINC	CHEMBL2163395	1.3e-09	J. Med. Chem.	2012	55	3250	8.88606	7.29584
	ZINC	CHEMBL2163399	1.93e-08	J. Med. Chem.	2012	55	3250	7.71444	7.91066
	ZINC	CHEMBL2163403	2.2e-09	J. Med. Chem.	2012	55	3250	8.65758	8.27049
	ZINC	CHEMBL2163404	1.2e-09	J. Med. Chem.	2012	55	3250	8.92082	8.52504
	ZINC	CHEMBL2163405	2.27e-07	J. Med. Chem.	2012	55	3250	6.64397	7.42769
	ZINC	CHEMBL2163409	1.78e-08	J. Med. Chem.	2012	55	3250	7.74958	7.7866
	ZINC	CHEMBL2170458	2.58e-06	J. Med. Chem.	2012	55	7480	5.58838	5.87944
	ChEMBL	CHEMBL2170459	1.1e-07	J. Med. Chem.	2012	55	7480	6.95861	5.94183
	ZINC	CHEMBL2170462	7.4e-07	J. Med. Chem.	2012	55	7480	6.13077	5.95412
	ZINC	CHEMBL2170467	6.5e-07	J. Med. Chem.	2012	55	7480	6.18709	6.17343
	ZINC	CHEMBL2170468	1.3e-06	J. Med. Chem.	2012	55	7480	5.88606	6.15709
	ZINC	CHEMBL2170471	6.4e-07	J. Med. Chem.	2012	55	7480	6.19382	6.23168
	ZINC	CHEMBL2170475	8.9e-07	J. Med. Chem.	2012	55	7480	6.05061	5.94235
	ZINC	CHEMBL2170477	2e-07	J. Med. Chem.	2012	55	7480	6.69897	6.0977
	ZINC	CHEMBL2170480	2.1e-07	J. Med. Chem.	2012	55	7480	6.67778	6.13583
	ZINC	CHEMBL2170482	2.6e-07	J. Med. Chem.	2012	55	7480	6.58503	5.64466
	ZINC	CHEMBL2170484	2e-08	J. Med. Chem.	2012	55	7480	7.69897	6.13475
	ZINC	CHEMBL2170489	2.5e-07	J. Med. Chem.	2012	55	7480	6.60206	5.95058
	ZINC	CHEMBL2170493	1.4e-06	J. Med. Chem.	2012	55	7480	5.85387	5.81988
	ZINC	CHEMBL2171681	7.1e-08	J. Med. Chem.	2012	55	8330	7.14874	7.36624
	ZINC	CHEMBL2171689	1.049e-06	J. Med. Chem.	2012	55	8330	5.97922	6.86652
	ZINC	CHEMBL2171838	1.72e-07	J. Med. Chem.	2012	55	8330	6.76447	7.32302
	ZINC	CHEMBL2171842	1.434e-06	J. Med. Chem.	2012	55	8330	5.84345	6.69261
	ChEMBL	CHEMBL2172067	8.97e-07	J. Med. Chem.	2012	55	7746	6.04721	5.4669
	ChEMBL	CHEMBL2172069	1.3e-08	J. Med. Chem.	2012	55	7746	7.88606	6.56088
	ChEMBL	CHEMBL2172072	1.3e-08	J. Med. Chem.	2012	55	7746	7.88606	5.63281
	ChEMBL	CHEMBL2172073	1.4e-08	J. Med. Chem.	2012	55	7746	7.85387	6.73408
	ChEMBL	CHEMBL2172084	7.2e-08	J. Med. Chem.	2012	55	7746	7.14267	7.20269
	ChEMBL	CHEMBL2172085	2.4e-08	J. Med. Chem.	2012	55	7746	7.61979	7.56352
	ChEMBL	CHEMBL2172110	1.76e-07	J. Med. Chem.	2012	55	7746	6.75449	7.30574
	ChEMBL	CHEMBL2172111	1.93e-07	J. Med. Chem.	2012	55	7746	6.71444	5.90022
	ChEMBL	CHEMBL2172116	4.53e-07	J. Med. Chem.	2012	55	7746	6.3439	6.61482
	ChEMBL	CHEMBL2172117	3.9e-08	J. Med. Chem.	2012	55	7746	7.40894	6.66037
	ChEMBL	CHEMBL2172224	3.4e-08	J. Med. Chem.	2012	55	7746	7.46852	6.39776
	ZINC	CHEMBL217354	5.266e-08					7.27852	4.36366
	ZINC	CHEMBL217651	6.7e-07	Bioorg. Med. Chem. Lett.	2006	16	5948	6.17393	5.87809
	ChEMBL	CHEMBL2178411	4.12e-06	J. Med. Chem.	2012	55	10564	5.3851	5.58889
	ZINC	CHEMBL2178560	3.7e-06	J. Med. Chem.	2012	55	6076	5.4318	5.52216
	ZINC	CHEMBL2179335	2.1e-09	J. Med. Chem.	2012	55	10064	8.67778	8.44276
	ZINC	CHEMBL2179714	7.5e-09	J. Med. Chem.	2012	55	10064	8.12494	7.9174
	ZINC	CHEMBL2179715	5.3e-09	J. Med. Chem.	2012	55	10064	8.27572	7.87655
	ZINC	CHEMBL2179716	2.2e-08	J. Med. Chem.	2012	55	10064	7.65758	7.62463
	ZINC	CHEMBL2179920	8.7e-07	ACS Med. Chem. Lett.	2011	2	948	6.06048	6.36891
	ZINC	CHEMBL2179924	8e-08	ACS Med. Chem. Lett.	2011	2	948	7.09691	6.80297
	ZINC	CHEMBL2179925	8e-08	ACS Med. Chem. Lett.	2011	2	948	7.09691	6.9704
	ZINC	CHEMBL2179926	2.2e-07	ACS Med. Chem. Lett.	2011	2	948	6.65758	6.97994
	ZINC	CHEMBL2179933	5e-08	ACS Med. Chem. Lett.	2011	2	948	7.30103	7.8119
	ZINC	CHEMBL2179934	8.5e-08	ACS Med. Chem. Lett.	2011	2	948	7.07058	7.10679
	ZINC	CHEMBL2179936	6.4e-07	ACS Med. Chem. Lett.	2011	2	948	6.19382	6.79568
	ZINC	CHEMBL2180558	8e-06	J. Med. Chem.	2012	55	9492	5.09691	5.69481
	ZINC	CHEMBL2180586	4e-06	J. Med. Chem.	2012	55	9492	5.39794	5.52713
	ZINC	CHEMBL219899	3e-05	Bioorg. Med. Chem. Lett.	2009	19	1018	4.52288	5.59497
	ZINC	CHEMBL2203307	5e-05	Bioorg. Med. Chem. Lett.	2012	22	7110	4.30103	4.3997
	ZINC	CHEMBL2204309	2.57e-07	ACS Med. Chem. Lett.	2012	3	1075	6.59007	6.13949
	ZINC	CHEMBL2204310	3.85e-08	ACS Med. Chem. Lett.	2012	3	1075	7.41454	6.42563
	ZINC	CHEMBL2204311	7.4e-10	ACS Med. Chem. Lett.	2012	3	1075	9.13077	7.78387
	ZINC	CHEMBL2205256	5e-05	Bioorg. Med. Chem. Lett.	2012	22	7110	4.30103	4.3206
	ZINC	CHEMBL2205263	4e-05	Bioorg. Med. Chem. Lett.	2012	22	7110	4.39794	4.47448
	ZINC	CHEMBL2205265	5e-05	Bioorg. Med. Chem. Lett.	2012	22	7110	4.30103	4.56384
	ZINC	CHEMBL2205273	4.29e-05	Bioorg. Med. Chem. Lett.	2012	22	7110	4.36754	4.9878
	ZINC	CHEMBL2205276	5e-05	Bioorg. Med. Chem. Lett.	2012	22	7110	4.30103	5.01125
	ZINC	CHEMBL220951	4.38e-07	Bioorg. Med. Chem. Lett.	2006	16	6063	6.35853	6.71698
	ZINC	CHEMBL220988	1.136e-06	Bioorg. Med. Chem. Lett.	2006	16	6063	5.94462	6.61101
	ZINC	CHEMBL222828	4.246e-06	Bioorg. Med. Chem. Lett.	2006	16	6063	5.37202	5.68809
	ZINC	CHEMBL223210	3e-08	J. Med. Chem.	2007	50	1707	7.52288	6.42808
	ZINC	CHEMBL2234707	2.9e-05	Med Chem Res	2012	21	3161	4.5376	4.16954
	ZINC	CHEMBL2234712	0.00015	Med Chem Res	2012	21	3161	3.82391	4.01631
	ZINC	CHEMBL2234716	0.00015	Med Chem Res	2012	21	3161	3.82391	4.04598
	ZINC	CHEMBL2234719	0.00015	Med Chem Res	2012	21	3161	3.82391	3.88946
	ZINC	CHEMBL223622	4.22e-07	Bioorg. Med. Chem. Lett.	2006	16	6063	6.37469	6.50945
	ZINC	CHEMBL2236355	2.339e-05	Med Chem Res	2012	21	4150	4.63097	4.40822
	ZINC	CHEMBL2236356	5.66e-05	Med Chem Res	2012	21	4150	4.24718	4.6688
	ZINC	CHEMBL2236360	1.852e-05	Med Chem Res	2012	21	4150	4.73236	4.89771
	ZINC	CHEMBL2236363	3.614e-05	Med Chem Res	2012	21	4150	4.44201	4.96114
	ZINC	CHEMBL2236365	3.99e-06	Med Chem Res	2012	21	4150	5.39903	4.90654
	ZINC	CHEMBL2236368	1.326e-05	Med Chem Res	2012	21	4150	4.87746	4.85678
	ZINC	CHEMBL2236372	3.033e-05	Med Chem Res	2012	21	4150	4.51813	4.97845
	ZINC	CHEMBL2237957	0.912011	Med Chem Res	2012	21	3863	0.04	0.247328
	ZINC	CHEMBL2238112	0.363078	Med Chem Res	2012	21	3863	0.44	0.639025
	ZINC	CHEMBL223892	3.6e-08	Bioorg. Med. Chem. Lett.	2006	16	6063	7.4437	6.80891
	ZINC	CHEMBL225024	1.41205e-05	J. Nat. Prod.	2011	74	2472	4.85015	4.77625
	ZINC	CHEMBL225054	4e-05	J. Nat. Prod.	2007	70	515	4.39794	4.6146
	ZINC	CHEMBL225249	9.7e-06	Bioorg. Med. Chem. Lett.	2012	22	2251	5.01323	4.69237
	ZINC	CHEMBL2262788	3.2e-06	Med Chem Res	2011	20	838	5.49485	5.31221
	ZINC	CHEMBL2262789	2.3e-06	Med Chem Res	2011	20	838	5.63827	5.27952
	ZINC	CHEMBL2262795	1.87e-06	Med Chem Res	2011	20	838	5.72816	5.5048
	ZINC	CHEMBL2262796	6.2e-06	Med Chem Res	2011	20	838	5.20761	4.83929
	ZINC	CHEMBL226607	5.64984e-06	J. Nat. Prod.	2007	70	846	5.24796	4.96702
	ZINC	CHEMBL2281630	0.0001	Med Chem Res	2013	22	2505	4	4.03567
	ZINC	CHEMBL228210	1.41e-05	Eur. J. Med. Chem.	2007	42	71	4.85078	5.89612
	ZINC	CHEMBL2296334	7.01e-05	Med Chem Res	2013	22	1957	4.15428	4.37155
	ZINC	CHEMBL2296337	0.0001695	Med Chem Res	2013	22	1957	3.77083	3.4835
	ZINC	CHEMBL2296636	0.0001867	Med Chem Res	2013	22	1957	3.72886	3.95942
	ZINC	CHEMBL2297935	5.09e-06	Med Chem Res	2013	22	4492	5.29328	5.28489
	ZINC	CHEMBL2297936	3.39e-06	Med Chem Res	2013	22	4492	5.4698	5.34952
	ZINC	CHEMBL2297938	7.97e-07	Med Chem Res	2013	22	4492	6.09854	6.2289
	ZINC	CHEMBL2297949	4.61e-07	Med Chem Res	2013	22	4492	6.3363	6.1536
	ZINC	CHEMBL2298344	4.442e-05	Med Chem Res	2013	22	3170	4.35242	4.59371
	ZINC	CHEMBL2298476	4.1e-05	Med Chem Res	2013	22	3170	4.38722	4.59371
	ZINC	CHEMBL230462	5.5e-06	Bioorg. Med. Chem. Lett.	2007	17	4191	5.25964	6.32041
	ZINC	CHEMBL230886	7.6e-07	Bioorg. Med. Chem. Lett.	2007	17	4191	6.11919	5.46337
	ZINC	CHEMBL230987	1.48e-06	Bioorg. Med. Chem. Lett.	2007	17	4191	5.82974	5.72627
	ZINC	CHEMBL2311780	6.8e-07	J. Med. Chem.	2013	56	483	6.16749	7.21543
	ZINC	CHEMBL2311788	6.7e-07	J. Med. Chem.	2013	56	483	6.17393	6.5474
	ZINC	CHEMBL2311789	6e-08	J. Med. Chem.	2013	56	483	7.22185	6.74247
	ChEMBL	CHEMBL2312140	5.4e-09	Bioorg. Med. Chem. Lett.	2013	23	569	8.26761	5.88098
	ZINC	CHEMBL2312457	2.03e-07	Bioorg. Med. Chem. Lett.	2013	23	179	6.6925	6.56537
	ZINC	CHEMBL2312465	8.2e-08	Bioorg. Med. Chem. Lett.	2013	23	179	7.08619	6.55598
	ZINC	CHEMBL2313485	1.77e-07	J. Med. Chem.	2013	56	123	6.75203	5.85984
	ZINC	CHEMBL2313790	1.6e-08	J. Med. Chem.	2013	56	123	7.79588	5.68933
	ZINC	CHEMBL2313792	6.8e-08	J. Med. Chem.	2013	56	123	7.16749	6.0072
	ZINC	CHEMBL2313819	8.9e-08	J. Med. Chem.	2013	56	123	7.05061	6.06436
	ZINC	CHEMBL2313820	6.2e-08	J. Med. Chem.	2013	56	123	7.20761	6.2167
	ZINC	CHEMBL2314525	5.5e-07	J. Med. Chem.	2013	56	628	6.25964	7.12498
	ZINC	CHEMBL2314527	6.9e-07	J. Med. Chem.	2013	56	628	6.16115	6.63195
	ZINC	CHEMBL2314528	6e-07	J. Med. Chem.	2013	56	628	6.22185	6.64652
	ZINC	CHEMBL2314531	7.5e-08	J. Med. Chem.	2013	56	628	7.12494	7.06919
	ZINC	CHEMBL2314534	7.3e-10	J. Med. Chem.	2013	56	628	9.13668	7.99655
	ZINC	CHEMBL2314535	2.7e-09	J. Med. Chem.	2013	56	628	8.56864	7.99655
	ZINC	CHEMBL2314537	7.3e-10	J. Med. Chem.	2013	56	628	9.13668	7.99124
	ZINC	CHEMBL2314538	4.6e-09	J. Med. Chem.	2013	56	628	8.33724	7.99655
	ZINC	CHEMBL2314543	3.9e-09	J. Med. Chem.	2013	56	628	8.40894	8.66051
	ZINC	CHEMBL2314549	7.7e-10	J. Med. Chem.	2013	56	628	9.11351	8.44897
	ZINC	CHEMBL2314553	5.1e-09	J. Med. Chem.	2013	56	628	8.29243	7.91017
	ZINC	CHEMBL2314556	4e-08	J. Med. Chem.	2013	56	628	7.39794	8.0878
	ZINC	CHEMBL2314557	6e-08	J. Med. Chem.	2013	56	628	7.22185	8.30487
	ZINC	CHEMBL2314562	8.7e-09	J. Med. Chem.	2013	56	628	8.06048	7.8652
	ZINC	CHEMBL2314564	6e-08	J. Med. Chem.	2013	56	628	7.22185	6.68382
	ZINC	CHEMBL231904	8.08e-05	Bioorg. Med. Chem. Lett.	2007	17	1163	4.09259	4.66572
	ZINC	CHEMBL2323950	5.7e-07	ACS Med. Chem. Lett.	2013	4	297	6.24413	5.77031
	ZINC	CHEMBL2323953	2.2e-06	ACS Med. Chem. Lett.	2013	4	297	5.65758	5.95885
	ZINC	CHEMBL2323956	2.1e-06	ACS Med. Chem. Lett.	2013	4	297	5.67778	5.69862
	ZINC	CHEMBL2324792	1.9e-06	Eur. J. Med. Chem.	2013	60	187	5.72125	6.19419
	ZINC	CHEMBL2324799	2e-08	Eur. J. Med. Chem.	2013	60	187	7.69897	7.07504
	ZINC	CHEMBL2324803	5e-07	Eur. J. Med. Chem.	2013	60	187	6.30103	6.41831
	ZINC	CHEMBL2324807	2e-07	Eur. J. Med. Chem.	2013	60	187	6.69897	7.1644
	ZINC	CHEMBL2324811	2.8e-06	Eur. J. Med. Chem.	2013	60	187	5.55284	6.96475
	ZINC	CHEMBL2324814	4e-08	Eur. J. Med. Chem.	2013	60	187	7.39794	6.48499
	ZINC	CHEMBL232589	2.8e-06	Bioorg. Med. Chem. Lett.	2007	17	2241	5.55284	4.54766
	ZINC	CHEMBL2326909	1.45e-05	Bioorg. Med. Chem.	2013	21	1078	4.83863	4.76065
	ZINC	CHEMBL232986	2.03e-05	Bioorg. Med. Chem. Lett.	2007	17	2241	4.6925	4.53801
	ZINC	CHEMBL233051	2.2e-06	Eur. J. Med. Chem.	2011	46	5878	5.65758	5.55375
	ZINC	CHEMBL2331640	3.8e-06	ACS Med. Chem. Lett.	2013	4	235	5.42022	5.31812
	ZINC	CHEMBL2331879	7.1e-06	J. Med. Chem.	2013	56	1544	5.14874	5.57092
	ZINC	CHEMBL2331911	1e-06	J. Med. Chem.	2013	56	1544	6	5.23901
	ZINC	CHEMBL2331912	1.71e-06	J. Med. Chem.	2013	56	1544	5.767	5.23901
	ZINC	CHEMBL233213	3.76e-06	Bioorg. Med. Chem. Lett.	2007	17	2179	5.42481	6.0653
	ZINC	CHEMBL2333111	0.0001	Bioorg. Med. Chem.	2013	21	84	4	4.54115
	ZINC	CHEMBL233380	2.28e-07	Bioorg. Med. Chem. Lett.	2007	17	2179	6.64207	5.86845
	ZINC	CHEMBL2334411	9.6e-06	Bioorg. Med. Chem.	2013	21	824	5.01773	4.93314
	ZINC	CHEMBL2334412	2.87e-05	Bioorg. Med. Chem.	2013	21	824	4.54212	4.60316
	ZINC	CHEMBL2336045	6e-06	ACS Med. Chem. Lett.	2013	4	235	5.22185	5.50383
	ZINC	CHEMBL2337347	7e-08	Bioorg. Med. Chem.	2013	21	1775	7.1549	6.7383
	ZINC	CHEMBL2337350	2.3e-07	Bioorg. Med. Chem.	2013	21	1775	6.63827	6.7383
	ZINC	CHEMBL2337355	1.9e-07	Bioorg. Med. Chem.	2013	21	1775	6.72125	6.50286
	ZINC	CHEMBL2337357	1e-07	Bioorg. Med. Chem.	2013	21	1775	7	6.51941
	ZINC	CHEMBL2337877	9.1e-07	J. Med. Chem.	2013	56	3689	6.04096	5.39086
	ZINC	CHEMBL233850	1e-05	Bioorg. Med. Chem. Lett.	2007	17	346	5	5.62583
	ZINC	CHEMBL234095	1.69e-05	Bioorg. Med. Chem. Lett.	2007	17	1641	4.77211	4.97101
	ZINC	CHEMBL234245	3.02e-08	Bioorg. Med. Chem. Lett.	2007	17	869	7.51999	7.1561
	ZINC	CHEMBL2347576	1.8e-06	Eur. J. Med. Chem.	2013	61	61	5.74473	5.17331
	ZINC	CHEMBL2347581	0.0001	Eur. J. Med. Chem.	2013	61	61	4	4.92248
	ZINC	CHEMBL2347589	6e-08	Bioorg. Med. Chem.	2013	21	1006	7.22185	6.62552
	ZINC	CHEMBL2349193	2.4e-06	Eur. J. Med. Chem.	2013	61	61	5.61979	5.54811
	ZINC	CHEMBL236389	2.298e-05	Bioorg. Med. Chem.	2007	15	4722	4.63865	4.94695
	ZINC	CHEMBL236694	4.71e-06	Bioorg. Med. Chem.	2010	18	8035	5.32698	4.98798
	ZINC	CHEMBL2375478	4.88e-06	Bioorg. Med. Chem.	2014	22	1608	5.31158	5.20172
	ZINC	CHEMBL2375820	2.9e-05	Eur. J. Med. Chem.	2013	63	279	4.5376	4.34231
	ZINC	CHEMBL2375823	5e-05	Eur. J. Med. Chem.	2013	63	279	4.30103	4.4038
	ZINC	CHEMBL2375825	0.0001	Eur. J. Med. Chem.	2013	63	279	4	4.20014
	ZINC	CHEMBL2375834	0.0001	Eur. J. Med. Chem.	2013	63	279	4	4.32711
	ZINC	CHEMBL2375840	9e-08	Eur. J. Med. Chem.	2013	63	279	7.04576	4.58164
	ZINC	CHEMBL2376660	4.51e-06	Bioorg. Med. Chem. Lett.	2013	23	2384	5.34582	5.77793
	ZINC	CHEMBL2376661	2.87e-07	Bioorg. Med. Chem. Lett.	2013	23	2384	6.54212	5.97913
	ZINC	CHEMBL2376668	3.4e-06	Bioorg. Med. Chem. Lett.	2013	23	2384	5.46852	5.7633
	ZINC	CHEMBL2376674	2.07e-06	Bioorg. Med. Chem. Lett.	2013	23	2384	5.68403	5.42829
	ZINC	CHEMBL2376680	3.04e-06	Bioorg. Med. Chem. Lett.	2013	23	2384	5.51713	5.91214
	ZINC	CHEMBL2376819	5e-05	Bioorg. Med. Chem. Lett.	2013	23	2500	4.30103	4.71965
	ZINC	CHEMBL2376821	4.986e-05	Bioorg. Med. Chem. Lett.	2013	23	2500	4.30225	4.86153
	ZINC	CHEMBL2376823	2.647e-05	Bioorg. Med. Chem. Lett.	2013	23	2500	4.57725	4.50549
	ZINC	CHEMBL2376825	1.644e-05	Bioorg. Med. Chem. Lett.	2013	23	2500	4.7841	4.7424
	ZINC	CHEMBL2377279	0.0001	Eur. J. Med. Chem.	2013	63	702	4	4.88425
	ZINC	CHEMBL2377285	9.1e-06	Eur. J. Med. Chem.	2013	63	702	5.04096	4.6542
	ZINC	CHEMBL2380361	2.35e-06	Bioorg. Med. Chem. Lett.	2013	23	2974	5.62893	5.45553
	ZINC	CHEMBL2380362	8.66e-06	Bioorg. Med. Chem. Lett.	2013	23	2974	5.06248	5.67338
	ZINC	CHEMBL2381868	1.451e-05	Bioorg. Med. Chem. Lett.	2013	23	3304	4.83833	4.91025
	ZINC	CHEMBL2381872	4.91e-06	Bioorg. Med. Chem. Lett.	2013	23	3304	5.30892	5.22257
	ZINC	CHEMBL2381874	5.39e-06	Bioorg. Med. Chem. Lett.	2013	23	3304	5.26841	5.26682
	ZINC	CHEMBL2385212	0.025	Eur. J. Med. Chem.	2013	64	579	1.60206	2.77104
	ZINC	CHEMBL238568	3e-07	Bioorg. Med. Chem. Lett.	2007	17	6729	6.52288	5.69036
	ZINC	CHEMBL238569	2e-06	Bioorg. Med. Chem. Lett.	2007	17	6729	5.69897	5.85378
	ZINC	CHEMBL2385955	1.382e-06	Bioorg. Med. Chem.	2013	21	3240	5.85949	5.96072
	ZINC	CHEMBL2385958	2.745e-06	Bioorg. Med. Chem.	2013	21	3240	5.56146	6.12156
	ZINC	CHEMBL2386344	1.3e-06	ACS Med. Chem. Lett.	2013	4	466	5.88606	5.59416
	ZINC	CHEMBL2386346	5e-07	ACS Med. Chem. Lett.	2013	4	466	6.30103	5.16893
	ZINC	CHEMBL2386347	9e-07	ACS Med. Chem. Lett.	2013	4	466	6.04576	5.81531
	ZINC	CHEMBL2386521	1.66551e-05	J. Nat. Prod.	2013	76	1085	4.77845	4.81066
	ZINC	CHEMBL2386523	1.74707e-05	J. Nat. Prod.	2013	76	1085	4.75769	4.85786
	ZINC	CHEMBL2386524	1.58126e-05	J. Nat. Prod.	2013	76	1085	4.801	4.77401
	ZINC	CHEMBL2387099	2e-05	Eur. J. Med. Chem.	2013	64	401	4.69897	5.31865
	ZINC	CHEMBL2387101	4.91e-06	Eur. J. Med. Chem.	2013	64	401	5.30892	5.31104
	ZINC	CHEMBL2387105	5.51e-06	Eur. J. Med. Chem.	2013	64	401	5.25885	5.33418
	ZINC	CHEMBL2387106	1.183e-05	Eur. J. Med. Chem.	2013	64	401	4.92702	5.33418
	ZINC	CHEMBL238837	1.77e-05	Bioorg. Med. Chem.	2007	15	7021	4.75203	5.1255
	ZINC	CHEMBL238842	2.6e-06	Bioorg. Med. Chem.	2007	15	7021	5.58503	5.19531
	ZINC	CHEMBL2390998	8.86e-07	Eur. J. Med. Chem.	2013	64	273	6.05257	5.90991
	ZINC	CHEMBL2391001	4.69e-07	Eur. J. Med. Chem.	2013	64	273	6.32883	6.16492
	ZINC	CHEMBL2391002	1.21e-05	Eur. J. Med. Chem.	2013	64	273	4.91721	5.81719
	ZINC	CHEMBL2391006	1.06e-06	Eur. J. Med. Chem.	2013	64	273	5.97469	6.05536
	ZINC	CHEMBL2391208	2e-08	Eur. J. Med. Chem.	2013	64	321	7.69897	7.1197
	ZINC	CHEMBL2391213	4.1e-07	Eur. J. Med. Chem.	2013	64	321	6.38722	6.88662
	ZINC	CHEMBL2391406	1.019e-05	Bioorg. Med. Chem.	2014	22	1487	4.99183	4.08535
	ZINC	CHEMBL2391410	0.0001	Eur. J. Med. Chem.	2013	64	377	4	4.10265
	ZINC	CHEMBL2391413	0.0001	Eur. J. Med. Chem.	2013	64	377	4	4.16582
	ZINC	CHEMBL2391421	0.0001	Eur. J. Med. Chem.	2013	64	377	4	4.59407
	ZINC	CHEMBL2391459	3.14e-06	Eur. J. Med. Chem.	2013	64	529	5.50307	5.23107
	ZINC	CHEMBL2391471	3.42e-06	Eur. J. Med. Chem.	2013	64	529	5.46597	5.29255
	ZINC	CHEMBL2391694	1.57124e-05	J. Nat. Prod.	2013	76	287	4.80376	4.51831
	ZINC	CHEMBL2391695	1.48708e-05	J. Nat. Prod.	2013	76	287	4.82767	4.79228
	ZINC	CHEMBL2391729	3.7e-06	Bioorg. Med. Chem. Lett.	2013	23	1297	5.4318	4.93357
	ZINC	CHEMBL2391735	6.59e-05	Bioorg. Med. Chem. Lett.	2013	23	1297	4.18111	4.90638
	ZINC	CHEMBL2391766	3.01e-06	Bioorg. Med. Chem. Lett.	2013	23	3166	5.52143	5.40929
	ZINC	CHEMBL2391768	2.78e-06	Bioorg. Med. Chem. Lett.	2013	23	3166	5.55596	5.52121
	ZINC	CHEMBL239268	3e-06	Bioorg. Med. Chem.	2007	15	7021	5.52288	4.99092
	ZINC	CHEMBL2396878	6.13e-06	Bioorg. Med. Chem.	2013	21	4250	5.21254	5.20207
	ZINC	CHEMBL2396880	3.3e-07	Bioorg. Med. Chem.	2013	21	4250	6.48149	5.79559
	ZINC	CHEMBL2396881	3.97e-06	Bioorg. Med. Chem.	2013	21	4250	5.40121	5.96697
	ZINC	CHEMBL239884	2.9e-06	Bioorg. Med. Chem.	2007	15	7021	5.5376	5.2368
	ZINC	CHEMBL2402730	4.1e-07	J. Med. Chem.	2013	56	5979	6.38722	6.63715
	ZINC	CHEMBL2402735	1.4e-07	J. Med. Chem.	2013	56	5979	6.85387	6.90761
	ZINC	CHEMBL2402950	7.9e-07	J. Med. Chem.	2013	56	6234	6.10237	5.8818
	ZINC	CHEMBL2402992	5e-09	Eur. J. Med. Chem.	2013	65	187	8.30103	6.82176
	ZINC	CHEMBL2403086	5.92e-07	J. Med. Chem.	2013	56	6234	6.22768	6.30956
	ZINC	CHEMBL2403101	6.3e-07	J. Med. Chem.	2013	56	5829	6.20066	5.38486
	ZINC	CHEMBL2403471	7.7e-07	Bioorg. Med. Chem. Lett.	2013	23	4091	6.11351	5.84382
	ZINC	CHEMBL2403472	3.4e-07	Bioorg. Med. Chem. Lett.	2013	23	4091	6.46852	5.61165
	ZINC	CHEMBL2403474	3.2e-07	Bioorg. Med. Chem. Lett.	2013	23	4091	6.49485	5.61165
	ZINC	CHEMBL240747	6.1e-06	Bioorg. Med. Chem.	2008	16	4419	5.21467	5.83096
	ZINC	CHEMBL2407521	0.0001	Eur. J. Med. Chem.	2013	66	364	4	4.14993
	ZINC	CHEMBL2407527	6.635e-05	Eur. J. Med. Chem.	2013	66	364	4.17816	4.00945
	ZINC	CHEMBL2407530	0.0001	Eur. J. Med. Chem.	2013	66	364	4	4.0242
	ZINC	CHEMBL2407563	6e-08	J. Med. Chem.	2013	56	6088	7.22185	6.28479
	ZINC	CHEMBL2407571	3e-07	J. Med. Chem.	2013	56	6088	6.52288	7.08699
	ZINC	CHEMBL2407576	2.5e-07	J. Med. Chem.	2013	56	6088	6.60206	5.99002
	ZINC	CHEMBL2407736	1.82e-05	J. Med. Chem.	2013	56	6156	4.73993	5.1571
	ZINC	CHEMBL2408692	4.6e-07	Eur. J. Med. Chem.	2013	66	56	6.33724	5.69315
	ZINC	CHEMBL2408693	9.7e-07	Eur. J. Med. Chem.	2013	66	56	6.01323	5.65111
	ZINC	CHEMBL2408695	1.07e-06	Eur. J. Med. Chem.	2013	66	56	5.97062	5.82161
	ZINC	CHEMBL240915	6e-07	Bioorg. Med. Chem. Lett.	2007	17	6729	6.22185	5.47906
	ChEMBL	CHEMBL2409183	3e-09	ACS Med. Chem. Lett.	2013	4	800	8.52288	6.42094
	ChEMBL	CHEMBL2409184	1e-08	ACS Med. Chem. Lett.	2013	4	800	8	6.3657
	ZINC	CHEMBL240954	0.000161759					3.79113	4.45631
	ZINC	CHEMBL2413416	1.8e-06	Med Chem Res	2013	22	3379	5.74473	5.55847
	ZINC	CHEMBL2414906	9.9e-06	Bioorg. Med. Chem.	2013	21	5012	5.00436	4.98744
	ZINC	CHEMBL2414939	1.4e-05	Eur. J. Med. Chem.	2013	66	238	4.85387	5.19493
	ZINC	CHEMBL2414942	1.5e-05	Eur. J. Med. Chem.	2013	66	238	4.82391	5.38031
	ZINC	CHEMBL2414955	4.7e-07	Eur. J. Med. Chem.	2013	66	238	6.3279	5.2621
	ZINC	CHEMBL241550	1e-06	Bioorg. Med. Chem. Lett.	2007	17	6729	6	6.16783
	ZINC	CHEMBL241799	3.3e-06	Bioorg. Med. Chem.	2007	15	7021	5.48149	5.41477
	ZINC	CHEMBL2419257	5.5e-06	J. Med. Chem.	2013	56	7120	5.25964	4.84998
	ZINC	CHEMBL2419841	5e-06	J. Nat. Prod.	2013	76	1737	5.30103	4.45416
	ZINC	CHEMBL2419844	0.0001	J. Nat. Prod.	2013	76	1737	4	4.28585
	ZINC	CHEMBL2420604	5e-05	J. Med. Chem.	2013	56	6576	4.30103	4.70155
	ZINC	CHEMBL2420695	3.7e-09	J. Med. Chem.	2013	56	6576	8.4318	7.66673
	ZINC	CHEMBL242556	1.68e-06	Bioorg. Med. Chem.	2007	15	1651	5.77469	5.63144
	ZINC	CHEMBL2425562	2e-06	Eur. J. Med. Chem.	2013	68	253	5.69897	5.56298
	ZINC	CHEMBL2425651	1.6e-05	Bioorg. Med. Chem. Lett.	2013	23	1486	4.79588	5.60679
	ZINC	CHEMBL242772	3.4e-07	Bioorg. Med. Chem.	2007	15	1651	6.46852	5.44074
	ZINC	CHEMBL242815	6.83e-08	Bioorg. Med. Chem. Lett.	2007	17	97	7.16558	7.391
	ZINC	CHEMBL2430833	4.51e-06	Med Chem Res	2013		1	5.34582	5.17235
	ZINC	CHEMBL2435074	6.785e-06	Eur. J. Med. Chem.	2013	69	294	5.16845	5.02587
	ZINC	CHEMBL2435142	6.023e-06	Eur. J. Med. Chem.	2013	69	294	5.22019	5.30719
	ZINC	CHEMBL2436238	5e-05	Eur. J. Med. Chem.	2013	69	167	4.30103	4.47087
	ZINC	CHEMBL2436251	5e-05	Eur. J. Med. Chem.	2013	69	167	4.30103	4.31307
	ZINC	CHEMBL2436257	5e-05	Eur. J. Med. Chem.	2013	69	167	4.30103	4.37072
	ZINC	CHEMBL243669	2.94e-07	J. Med. Chem.	2007	50	4939	6.53165	5.92011
	ZINC	CHEMBL2441118	1e-05	Bioorg. Med. Chem.	2014	22	1608	5	4.96486
	ZINC	CHEMBL2441119	1.1e-05	Bioorg. Med. Chem.	2014	22	1608	4.95861	4.99201
	ZINC	CHEMBL244142	8.76e-06	J. Med. Chem.	2007	50	4669	5.0575	5.41085
	ZINC	CHEMBL2441607	5.2e-10	ACS Med. Chem. Lett.	2013	4	985	9.284	8.24286
	ZINC	CHEMBL2441612	7.2e-10	ACS Med. Chem. Lett.	2013	4	985	9.14267	8.24286
	ZINC	CHEMBL2442124	1.434e-05	Bioorg. Med. Chem.	2013	21	6804	4.84345	5.72587
	ZINC	CHEMBL2442692	5.19e-06	Bioorg. Med. Chem.	2013	21	6981	5.28483	5.3895
	ZINC	CHEMBL2442698	1.27e-06	Bioorg. Med. Chem.	2013	21	6981	5.8962	5.41729
	ZINC	CHEMBL2442792	2.945e-05	Bioorg. Med. Chem.	2013	21	6981	4.53091	5.34005
	ZINC	CHEMBL2442795	6.29e-06	Bioorg. Med. Chem.	2013	21	6981	5.20135	5.37479
	ZINC	CHEMBL2442798	5.72e-06	Bioorg. Med. Chem.	2013	21	6981	5.2426	5.3895
	ZINC	CHEMBL2442799	8.1e-06	Bioorg. Med. Chem.	2013	21	6981	5.09151	4.84552
	ZINC	CHEMBL2442813	7.8e-06	Bioorg. Med. Chem.	2013	21	7018	5.10791	5.19057
	ZINC	CHEMBL2442816	2.4e-06	Bioorg. Med. Chem.	2013	21	7018	5.61979	5.07478
	ZINC	CHEMBL2442824	1.13e-05	Bioorg. Med. Chem.	2013	21	7018	4.94692	5.0117
	ZINC	CHEMBL244322	1.22e-06	J. Med. Chem.	2007	50	5109	5.91364	5.87444
	ZINC	CHEMBL244368	1.41e-05	J. Med. Chem.	2007	50	3795	4.85078	5.59713
	ZINC	CHEMBL244727	5.1e-06	Bioorg. Med. Chem. Lett.	2011	21	1032	5.29243	5.44262
	ZINC	CHEMBL244900	1.84e-06	J. Med. Chem.	2007	50	5109	5.73518	5.74676
	ZINC	CHEMBL244970	1.1e-09	Bioorg. Med. Chem. Lett.	2007	17	97	8.95861	7.94968
	ZINC	CHEMBL245333	1e-06	Bioorg. Med. Chem. Lett.	2007	17	2890	6	5.23394
	ZINC	CHEMBL245574	3.2e-06	Bioorg. Med. Chem. Lett.	2007	17	4557	5.49485	6.28003
	ZINC	CHEMBL246180	2.5e-06	Bioorg. Med. Chem. Lett.	2007	17	2890	5.60206	5.34817
	ZINC	CHEMBL247382	2.6e-06	Bioorg. Med. Chem. Lett.	2013	23	4091	5.58503	6.30459
	ZINC	CHEMBL248590	3.9e-07	Bioorg. Med. Chem. Lett.	2007	17	6261	6.40894	6.35674
	ZINC	CHEMBL248787	4.3e-07	Bioorg. Med. Chem. Lett.	2007	17	6261	6.36653	6.30725
	ZINC	CHEMBL250005	3.4e-07	Bioorg. Med. Chem. Lett.	2007	17	6261	6.46852	6.2739
	ZINC	CHEMBL250096	5e-06	Bioorg. Med. Chem. Lett.	2007	17	4703	5.30103	5.32271
	ZINC	CHEMBL251011	2.2e-07	J. Med. Chem.	2010	53	8387	6.65758	6.35674
	ZINC	CHEMBL251145	5e-07	Bioorg. Med. Chem. Lett.	2007	17	4619	6.30103	6.16971
	ZINC	CHEMBL251146	2.22e-07	Bioorg. Med. Chem. Lett.	2007	17	4619	6.65365	6.29795
	ZINC	CHEMBL251206	5e-06	Bioorg. Med. Chem. Lett.	2007	17	6261	5.30103	5.60631
	ZINC	CHEMBL251819	5.6e-07	Bioorg. Med. Chem. Lett.	2012	22	1926	6.25181	5.83856
	ZINC	CHEMBL251974	6.5e-06	Bioorg. Med. Chem. Lett.	2006	16	2543	5.18709	4.7893
	ZINC	CHEMBL252202	1.9e-05	Bioorg. Med. Chem. Lett.	2008	18	1559	4.72125	4.89561
	ZINC	CHEMBL253190	4.19e-07	J. Med. Chem.	2008	51	77	6.37779	5.8364
	ZINC	CHEMBL253291	6.3e-06	Bioorg. Med. Chem. Lett.	2008	18	1520	5.20066	5.49338
	ZINC	CHEMBL253911	3e-07	Bioorg. Med. Chem. Lett.	2008	18	1502	6.52288	6.03751
	ZINC	CHEMBL254309	2e-07	Bioorg. Med. Chem. Lett.	2008	18	1502	6.69897	6.12986
	ZINC	CHEMBL254359	7.4131e-06	Bioorg. Med. Chem. Lett.	2008	18	2580	5.13	5.17122
	ZINC	CHEMBL254979	3.1e-07	Bioorg. Med. Chem. Lett.	2008	18	2292	6.50864	6.08566
	ZINC	CHEMBL255718	6.53e-06	Bioorg. Med. Chem. Lett.	2008	18	2292	5.18509	5.28746
	ZINC	CHEMBL256115	1.8621e-07	Bioorg. Med. Chem. Lett.	2008	18	2580	6.73	6.20823
	ZINC	CHEMBL256117	1.4454e-07	Bioorg. Med. Chem. Lett.	2008	18	2580	6.84001	6.17033
	ZINC	CHEMBL256189	3.3e-07	Bioorg. Med. Chem. Lett.	2008	18	619	6.48149	6.55254
	ZINC	CHEMBL256279	1.8e-08	Bioorg. Med. Chem.	2012	20	4348	7.74473	6.45895
	ZINC	CHEMBL256401	1.9e-07	Bioorg. Med. Chem. Lett.	2008	18	619	6.72125	6.89834
	ZINC	CHEMBL256558	1.77e-06	Bioorg. Med. Chem. Lett.	2008	18	2292	5.75203	6.08232
	ZINC	CHEMBL258039	2.2e-07	Bioorg. Med. Chem. Lett.	2008	18	2292	6.65758	5.9018
	ZINC	CHEMBL25981	3.88e-05	Bioorg. Med. Chem. Lett.	2002	12	1347	4.41117	5.42914
	ZINC	CHEMBL260216	4.5e-07	J. Med. Chem.	2008	51	2307	6.34679	5.33365
	ZINC	CHEMBL260493	1.51e-06	Bioorg. Med. Chem.	2008	16	3118	5.82102	5.88325
	ZINC	CHEMBL260559	7e-07	Bioorg. Med. Chem. Lett.	2008	18	3266	6.1549	6.35933
	ZINC	CHEMBL260738	5.7e-06	J. Med. Chem.	2008	51	1505	5.24413	6.16451
	ZINC	CHEMBL260792	0.0001	J. Med. Chem.	2008	51	2447	4	4.48023
	ZINC	CHEMBL261735	3.3e-07	J. Med. Chem.	2008	51	2350	6.48149	6.01098
	ZINC	CHEMBL264224	2.85e-10	Bioorg. Med. Chem. Lett.	2003	13	757	9.54516	6.91174
	ZINC	CHEMBL26518	6.6e-06	J. Med. Chem.	2003	46	5097	5.18046	4.85586
	ZINC	CHEMBL268423	2.1e-06	J. Med. Chem.	2008	51	530	5.67778	5.25451
	ZINC	CHEMBL268507	6.5e-07	J. Med. Chem.	2006	49	6549	6.18709	6.15684
	ZINC	CHEMBL270149	7e-07	Bioorg. Med. Chem. Lett.	2008	18	1067	6.1549	5.97595
	ZINC	CHEMBL271020	2.5e-07	Bioorg. Med. Chem. Lett.	2008	18	619	6.60206	6.41768
	ZINC	CHEMBL271645	1.8e-07	Bioorg. Med. Chem. Lett.	2008	18	619	6.74473	6.75423
	ZINC	CHEMBL271848	2.7e-07	Bioorg. Med. Chem. Lett.	2008	18	619	6.56864	6.69924
	ZINC	CHEMBL271862	1e-07	Bioorg. Med. Chem. Lett.	2008	18	1067	7	6.34811
	ZINC	CHEMBL272006	8.1e-06	Eur. J. Med. Chem.	2013	65	500	5.09151	4.99233
	ZINC	CHEMBL27275	4e-07	J. Med. Chem.	2001	44	1334	6.39794	6.55068
	ZINC	CHEMBL27556	7e-07	J. Med. Chem.	2003	46	5097	6.1549	4.71172
	ZINC	CHEMBL27867	2.4e-09	Bioorg. Med. Chem. Lett.	2000	10	1327	8.61979	8.99315
	ZINC	CHEMBL282006	2.5e-08	Bioorg. Med. Chem. Lett.	1995	5	93	7.60206	6.0289
	ZINC	CHEMBL282436	1.2e-07	J. Med. Chem.	1999	42	2927	6.92082	6.13661
	ZINC	CHEMBL28280	9.7e-06	J. Med. Chem.	2003	46	5097	5.01323	4.71172
	ZINC	CHEMBL28315	3e-10	Bioorg. Med. Chem. Lett.	2000	10	1327	9.52288	8.8988
	ZINC	CHEMBL28377	2.7e-06	J. Med. Chem.	2001	44	1334	5.56864	5.91941
	ZINC	CHEMBL285839	4e-09	Bioorg. Med. Chem. Lett.	2000	10	1327	8.39794	7.38892
	ZINC	CHEMBL286750	5.02e-08	Bioorg. Med. Chem. Lett.	2000	10	1327	7.2993	7.61526
	ZINC	CHEMBL286751	3.25e-08	Bioorg. Med. Chem. Lett.	2000	10	1327	7.48812	8.95319
	ZINC	CHEMBL289601	4.28369e-09	Bioorg. Med. Chem. Lett.	2013	23	6728	8.36818	5.53975
	ZINC	CHEMBL291402	2.47e-06	J. Med. Chem.	2003	46	2027	5.6073	6.05675
	ZINC	CHEMBL292021	4.54e-06	J. Med. Chem.	2003	46	2027	5.34294	5.9998
	ZINC	CHEMBL295173	3.33118e-05	Bioorg. Med. Chem. Lett.	2000	10	1701	4.4774	5.02164
	ZINC	CHEMBL298734	7e-08	J. Med. Chem.	1998	41	4890	7.1549	5.43797
	ZINC	CHEMBL3039593	7.5e-08	J. Med. Chem.	2013	56	483	7.12494	7.03123
	ZINC	CHEMBL304081	5e-09	Bioorg. Med. Chem. Lett.	1994	4	2223	8.30103	8.23304
	ZINC	CHEMBL304291	2e-09	Bioorg. Med. Chem. Lett.	1994	4	2223	8.69897	8.5246
	ZINC	CHEMBL306748	7.5e-07	Bioorg. Med. Chem. Lett.	2003	13	2261	6.12494	5.83978
	ZINC	CHEMBL306856	1.26e-06	Bioorg. Med. Chem. Lett.	2003	13	2261	5.89963	5.77161
	ZINC	CHEMBL307152	1.05e-06	Bioorg. Med. Chem. Lett.	2003	13	2261	5.97881	6.00872
	ZINC	CHEMBL307630	2.12e-06	Bioorg. Med. Chem. Lett.	2003	13	2261	5.67366	5.73136
	ZINC	CHEMBL308252	2.16e-06	Bioorg. Med. Chem. Lett.	2003	13	2261	5.66555	5.79288
	ZINC	CHEMBL308440	4e-09	Bioorg. Med. Chem. Lett.	1994	4	2223	8.39794	8.18401
	ZINC	CHEMBL3085270	9.72356e-06	Bioorg. Med. Chem. Lett.	1992	2	1213	5.01217	6.22942
	ZINC	CHEMBL3085434	0.000127	Bioorg. Med. Chem. Lett.	2010	20	3903	3.8962	4.48789
	ZINC	CHEMBL3086064	3.9e-08	Bioorg. Med. Chem. Lett.	2013	23	6223	7.40894	7.39567
	ZINC	CHEMBL3086066	1.2e-08	Bioorg. Med. Chem. Lett.	2013	23	6223	7.92082	7.39567
	ZINC	CHEMBL3086067	4.6e-06	Bioorg. Med. Chem. Lett.	2013	23	6223	5.33724	6.59474
	ZINC	CHEMBL3086069	3.6e-08	Bioorg. Med. Chem. Lett.	2013	23	6223	7.4437	7.4449
	ZINC	CHEMBL3086073	2.3e-08	Bioorg. Med. Chem. Lett.	2013	23	6223	7.63827	7.36572
	ZINC	CHEMBL3086440	4.84e-07	J. Med. Chem.	2013	56	9008	6.31515	6.39065
	ZINC	CHEMBL3086441	2.6e-08	J. Med. Chem.	2013	56	9008	7.58503	6.49237
	ZINC	CHEMBL3087383	0.0002	J. Nat. Prod.	2013	76	2126	3.69897	3.768
	ZINC	CHEMBL3087983	1e-05	Eur. J. Med. Chem.	2013	70	677	5	5.30931
	ZINC	CHEMBL3092026	1.5e-06	Bioorg. Med. Chem. Lett.	2013	23	6829	5.82391	6.0725
	ZINC	CHEMBL3092030	7.5e-07	Bioorg. Med. Chem. Lett.	2013	23	6829	6.12494	5.78102
	ZINC	CHEMBL3092177	3.3e-07	ACS Med. Chem. Lett.	2013	4	1059	6.48149	6.89041
	ZINC	CHEMBL3092180	1.4e-07	ACS Med. Chem. Lett.	2013	4	1059	6.85387	7.68859
	ZINC	CHEMBL3092183	9.5e-07	ACS Med. Chem. Lett.	2013	4	1059	6.02228	7.27924
	ZINC	CHEMBL3092184	6.1e-07	ACS Med. Chem. Lett.	2013	4	1059	6.21467	7.27924
	ZINC	CHEMBL3092188	2e-07	ACS Med. Chem. Lett.	2013	4	1059	6.69897	7.29302
	ZINC	CHEMBL3092193	3e-08	ACS Med. Chem. Lett.	2013	4	1059	7.52288	7.48587
	ZINC	CHEMBL3092607	2.20957e-08	Bioorg. Med. Chem. Lett.	2013	23	6728	7.65569	5.44858
	ChEMBL	CHEMBL3093062	7.8e-07	Bioorg. Med. Chem. Lett.	2013	23	6396	6.10791	5.95323
	ChEMBL	CHEMBL3093073	1.4e-07	Bioorg. Med. Chem. Lett.	2013	23	6396	6.85387	6.50362
	ChEMBL	CHEMBL3093078	1.3e-07	Bioorg. Med. Chem. Lett.	2013	23	6396	6.88606	6.16191
	ZINC	CHEMBL3093273	9.873e-05	Bioorg. Med. Chem. Lett.	2013	23	6755	4.00555	4.7401
	ZINC	CHEMBL3093409	1e-05	J. Nat. Prod.	2013	76	2106	5	5.17415
	ZINC	CHEMBL3093410	1e-05	J. Nat. Prod.	2013	76	2106	5	5.17415
	ZINC	CHEMBL3093510	8e-06	Bioorg. Med. Chem.	2013	21	7343	5.09691	5.45474
	ZINC	CHEMBL3093545	2.5e-06	Bioorg. Med. Chem.	2013	21	7343	5.60206	5.19392
	ZINC	CHEMBL3098354	0.0001	Eur. J. Med. Chem.	2014	71	46	4	4.92893
	ZINC	CHEMBL3098357	0.0001	Eur. J. Med. Chem.	2014	71	46	4	4.97433
	ZINC	CHEMBL3099243	4e-06	Bioorg. Med. Chem.	2014	22	358	5.39794	5.02187
	ChEMBL	CHEMBL310245	2.62384e-05	Bioorg. Med. Chem. Lett.	2002	12	2345	4.58106	5.92979
	ZINC	CHEMBL3102874	7.1e-06	J. Nat. Prod.	2014	77	132	5.14874	5.71929
	ChEMBL	CHEMBL3103331	1.3e-08	Bioorg. Med. Chem.	2014	22	967	7.88606	6.7307
	ChEMBL	CHEMBL3103346	2.2e-08	Bioorg. Med. Chem.	2014	22	967	7.65758	6.61664
	ZINC	CHEMBL3104250	6.14e-07	J. Med. Chem.	2013	56	9496	6.21183	5.22174
	ZINC	CHEMBL3104273	3.4e-07	Bioorg. Med. Chem.	2014	22	892	6.46852	6.59722
	ZINC	CHEMBL3104276	1.4e-07	Bioorg. Med. Chem.	2014	22	892	6.85387	6.3295
	ZINC	CHEMBL3104278	1.2e-07	Bioorg. Med. Chem.	2014	22	892	6.92082	6.88443
	ZINC	CHEMBL3104285	8.6e-08	Bioorg. Med. Chem.	2014	22	892	7.0655	6.8117
	ZINC	CHEMBL3104287	2.9e-07	Bioorg. Med. Chem.	2014	22	892	6.5376	6.65023
	ZINC	CHEMBL3104807	5.32e-06	Bioorg. Med. Chem. Lett.	2014	24	501	5.27409	4.7142
	ZINC	CHEMBL3104844	3e-06	J. Nat. Prod.	2014	77	15	5.52288	5.28076
	ZINC	CHEMBL3105504	0.0001	Eur. J. Med. Chem.	2014	71	267	4	4.46334
	ZINC	CHEMBL3105505	0.0001	Eur. J. Med. Chem.	2014	71	267	4	4.53397
	ZINC	CHEMBL3112595	8.9e-06	Eur. J. Med. Chem.	2014	73	167	5.05061	4.95279
	ZINC	CHEMBL3113146	2.68e-05	Eur. J. Med. Chem.	2014	73	167	4.57187	5.00313
	ZINC	CHEMBL3113289	6.69e-06	Bioorg. Med. Chem.	2014	22	1487	5.17457	5.07701
	ZINC	CHEMBL3115966	1.8e-05	Bioorg. Med. Chem. Lett.	2014	24	1047	4.74473	4.66024
	ZINC	CHEMBL3115967	3.7e-05	Bioorg. Med. Chem. Lett.	2014	24	1047	4.4318	4.5218
	ZINC	CHEMBL3125803	1.567e-05	Bioorg. Med. Chem. Lett.	2014	24	1511	4.80493	4.63914
	ZINC	CHEMBL3125808	2.738e-05	Bioorg. Med. Chem. Lett.	2014	24	1511	4.56257	4.65414
	ZINC	CHEMBL3125811	3.476e-05	Bioorg. Med. Chem. Lett.	2014	24	1511	4.45892	4.51457
	ZINC	CHEMBL3125813	4.41e-05	Bioorg. Med. Chem. Lett.	2014	24	1511	4.35556	4.51213
	ZINC	CHEMBL3125815	3.214e-05	Bioorg. Med. Chem. Lett.	2014	24	1511	4.49295	4.63156
	ZINC	CHEMBL3126067	1.234e-05	Bioorg. Med. Chem. Lett.	2014	24	1557	4.90868	5.04733
	ZINC	CHEMBL3126068	3.321e-05	Bioorg. Med. Chem. Lett.	2014	24	1557	4.47873	4.93248
	ZINC	CHEMBL3126069	2.444e-05	Bioorg. Med. Chem. Lett.	2014	24	1557	4.6119	5.55492
	ZINC	CHEMBL3126080	9.8e-07	Bioorg. Med. Chem. Lett.	2014	24	1557	6.00877	5.31205
	ZINC	CHEMBL3126866	2e-05	J. Med. Chem.	2014	57	1097	4.69897	5.93335
	ZINC	CHEMBL3126869	2e-05	J. Med. Chem.	2014	57	1097	4.69897	5.35721
	ZINC	CHEMBL3126870	2e-05	J. Med. Chem.	2014	57	1097	4.69897	4.71813
	ZINC	CHEMBL3126871	2e-05	J. Med. Chem.	2014	57	1097	4.69897	4.83752
	ZINC	CHEMBL3126903	2e-05	J. Med. Chem.	2014	57	1097	4.69897	4.47201
	ZINC	CHEMBL3127379	5.15e-06	Eur. J. Med. Chem.	2014	75	11	5.28819	5.1431
	ZINC	CHEMBL3134159	0.0001	MedChemComm	2014	5	25	4	4.17745
	ZINC	CHEMBL3134163	7.47e-06	MedChemComm	2014	5	25	5.12668	4.69547
	ZINC	CHEMBL3134164	9.73e-06	MedChemComm	2014	5	25	5.01189	4.69547
	ZINC	CHEMBL3134518	2.42e-08	MedChemComm	2014	5	452	7.61618	8.48009
	ZINC	CHEMBL3134526	6.5e-09	MedChemComm	2014	5	452	8.18709	8.16603
	ZINC	CHEMBL3134528	9e-10	MedChemComm	2014	5	452	9.04576	8.68021
	ZINC	CHEMBL3134531	3e-10	MedChemComm	2014	5	452	9.52288	8.00923
	ZINC	CHEMBL3134534	5e-10	MedChemComm	2014	5	452	9.30103	8.25539
	ZINC	CHEMBL3134536	2.58e-08	MedChemComm	2014	5	452	7.58838	7.90696
	ZINC	CHEMBL3134537	1.34e-07	MedChemComm	2014	5	452	6.8729	7.21813
	ZINC	CHEMBL3134543	9e-09	MedChemComm	2014	5	452	8.04576	8.15299
	ZINC	CHEMBL3134547	1.8e-09	MedChemComm	2014	5	452	8.74473	8.15299
	ZINC	CHEMBL3134548	1.71e-07	MedChemComm	2014	5	452	6.767	8.1217
	ZINC	CHEMBL3134551	6.9e-09	MedChemComm	2014	5	452	8.16115	8.08852
	ZINC	CHEMBL3134552	3.44e-08	MedChemComm	2014	5	452	7.46344	8.08165
	ZINC	CHEMBL3134557	9.1e-09	MedChemComm	2014	5	452	8.04096	7.6945
	ZINC	CHEMBL3134562	2.204e-06	MedChemComm	2014	5	452	5.65679	7.98016
	ZINC	CHEMBL3134563	2.53e-08	MedChemComm	2014	5	452	7.59688	8.11942
	ZINC	CHEMBL3134565	4.58e-08	MedChemComm	2014	5	452	7.33913	6.7371
	ZINC	CHEMBL3134566	3.79e-08	MedChemComm	2014	5	452	7.42136	6.7371
	ZINC	CHEMBL3134581	1.57461e-06	MedChemComm	2014	5	463	5.80283	5.00035
	ZINC	CHEMBL315115	2.2e-09	Bioorg. Med. Chem. Lett.	2004	14	2555	8.65758	8.5246
	ZINC	CHEMBL32083	2.1e-06	Eur. J. Med. Chem.	2011	46	901	5.67778	5.39706
	ZINC	CHEMBL3215861	4.8e-07	J. Med. Chem.	2011	54	4694	6.31876	6.29852
	ChEMBL	CHEMBL3218077	7.2e-09	MedChemComm	2012	3	1500	8.14267	7.86428
	ChEMBL	CHEMBL3218080	1.6e-09	MedChemComm	2012	3	1500	8.79588	8.45063
	ChEMBL	CHEMBL3218088	5.17e-08	MedChemComm	2012	3	1500	7.28651	8.12096
	ChEMBL	CHEMBL3218091	6.7e-09	MedChemComm	2012	3	1500	8.17393	7.55739
	ChEMBL	CHEMBL3218093	8e-10	MedChemComm	2012	3	1500	9.09691	8.18057
	ChEMBL	CHEMBL3218101	6.58e-06	MedChemComm	2012	3	1500	5.18177	6.59824
	ChEMBL	CHEMBL3218105	7.9e-09	MedChemComm	2012	3	1500	8.10237	7.72821
	ChEMBL	CHEMBL3218106	7.7e-09	MedChemComm	2012	3	1500	8.11351	7.72821
	ChEMBL	CHEMBL3218272	2.41e-06	MedChemComm	2011	2	1054	5.61798	5.5377
	ChEMBL	CHEMBL3218387	1.87e-05	MedChemComm	2013	4	406	4.72816	5.14895
	ChEMBL	CHEMBL3218711	1.5e-06	MedChemComm	2011	2	731	5.82391	5.94181
	ChEMBL	CHEMBL3218712	1.7e-07	MedChemComm	2011	2	731	6.76955	6.62608
	ChEMBL	CHEMBL3219596	4e-06	MedChemComm	2011	2	1011	5.39794	5.31927
	ChEMBL	CHEMBL3220340	6e-08	MedChemComm	2013	4	1537	7.22185	6.08114
	ChEMBL	CHEMBL3220937	5.8e-06	MedChemComm	2014	5	376	5.23657	5.15303
	ZINC	CHEMBL322172	9.2e-07	Bioorg. Med. Chem. Lett.	2004	14	3057	6.03621	6.11617
	ChEMBL	CHEMBL3233705	2.2e-07	J. Med. Chem.	2014	57	3324	6.65758	6.25371
	ChEMBL	CHEMBL3234753	1.38e-06	J. Med. Chem.	2014	57	2692	5.86012	5.79
	ChEMBL	CHEMBL3235610	1e-05	J. Nat. Prod.	2014	77	784	5	5.0563
	ChEMBL	CHEMBL3235613	1e-05	J. Nat. Prod.	2014	77	784	5	4.99886
	ChEMBL	CHEMBL3235615	1e-05	J. Nat. Prod.	2014	77	784	5	5.04978
	ChEMBL	CHEMBL3235790	2.5e-06	Eur. J. Med. Chem.	2014	79	251	5.60206	5.41024
	ChEMBL	CHEMBL3236357	1.1e-08	J. Med. Chem.	2014	57	2963	7.95861	6.68683
	ChEMBL	CHEMBL3237165	1.82e-06	Eur. J. Med. Chem.	2014	78	65	5.73993	5.76182
	ChEMBL	CHEMBL3237185	2.24e-06	Eur. J. Med. Chem.	2014	78	65	5.64975	5.84052
	ChEMBL	CHEMBL3237187	7.36e-07	Eur. J. Med. Chem.	2014	78	65	6.13312	5.77465
	ChEMBL	CHEMBL3237868	1.4e-07	J. Med. Chem.	2014	57	2726	6.85387	6.85387
	ChEMBL	CHEMBL3237872	2.5e-06	J. Med. Chem.	2014	57	2726	5.60206	5.9179
	ChEMBL	CHEMBL3262505	1.937e-05	Eur. J. Med. Chem.	2014	81	22	4.71287	5.31452
	ChEMBL	CHEMBL3262722	2.47e-06	J. Med. Chem.	2014	57	4009	5.6073	6.14066
	ChEMBL	CHEMBL3262724	3.34e-06	J. Med. Chem.	2014	57	4009	5.47625	5.91945
	ZINC	CHEMBL326961	1.9e-08	Bioorg. Med. Chem. Lett.	2004	14	343	7.72125	7.23722
	ChEMBL	CHEMBL3288973	8.9e-06	Bioorg. Med. Chem.	2014	22	3171	5.05061	5.05481
	ChEMBL	CHEMBL3291268	1.81e-06	Eur. J. Med. Chem.	2014	83	695	5.74232	5.47503
	ChEMBL	CHEMBL3291272	1.35e-06	Eur. J. Med. Chem.	2014	83	695	5.86967	5.69519
	ChEMBL	CHEMBL3297988	0.0001	Eur. J. Med. Chem.	2014	82	106	4	4.05166
	ChEMBL	CHEMBL3297994	8.31e-05	Eur. J. Med. Chem.	2014	82	106	4.0804	4.04071
	ChEMBL	CHEMBL3297997	0.0001	Eur. J. Med. Chem.	2014	82	106	4	4.19017
	ChEMBL	CHEMBL3298076	5.34e-05	Eur. J. Med. Chem.	2014	82	106	4.27246	4.25746
	ChEMBL	CHEMBL3298129	5.68e-05	Eur. J. Med. Chem.	2014	83	208	4.24565	4.03376
	ChEMBL	CHEMBL3298395	3.018e-05	Eur. J. Med. Chem.	2014	83	116	4.52028	4.76713
	ChEMBL	CHEMBL3298488	1.739e-05	Eur. J. Med. Chem.	2014	83	116	4.7597	4.67682
	ChEMBL	CHEMBL3298638	1.234e-05	Eur. J. Med. Chem.	2014	82	545	4.90868	5.19017
	ChEMBL	CHEMBL3298720	8.08e-06	Eur. J. Med. Chem.	2014	82	545	5.09259	5.17505
	ChEMBL	CHEMBL3298722	7.12e-06	Eur. J. Med. Chem.	2014	82	545	5.14752	5.29604
	ChEMBL	CHEMBL3298724	3.02e-06	Eur. J. Med. Chem.	2014	82	545	5.51999	5.35392
	ZINC	CHEMBL333985	2.2e-06	ACS Med. Chem. Lett.	2013	4	297	5.65758	5.14329
	ZINC	CHEMBL340393	5e-08	J. Med. Chem.	2001	44	3754	7.30103	6.11529
	ZINC	CHEMBL343068	5e-08	J. Med. Chem.	2003	46	4609	7.30103	5.94964
	ZINC	CHEMBL343557	1e-08	J. Med. Chem.	2003	46	4609	8	7.68267
	ZINC	CHEMBL345312	6.2e-07	J. Med. Chem.	2003	46	532	6.20761	5.77649
	ZINC	CHEMBL346414	3.5e-06	J. Med. Chem.	2003	46	5097	5.45593	5.23324
	ZINC	CHEMBL347987	2.2e-09	J. Med. Chem.	2001	44	4577	8.65758	8.8097
	ZINC	CHEMBL353658	2.5e-06	J. Med. Chem.	2003	46	820	5.60206	5.28438
	ZINC	CHEMBL354100	1.8e-09	Bioorg. Med. Chem. Lett.	2001	11	809	8.74473	8.99315
	ZINC	CHEMBL356615	6e-07	Bioorg. Med. Chem. Lett.	2000	10	513	6.22185	6.33773
	ZINC	CHEMBL357770	2e-08	J. Med. Chem.	2002	45	5224	7.69897	7.30047
	ZINC	CHEMBL358059	4e-08	J. Med. Chem.	2003	46	4609	7.39794	7.24259
	ZINC	CHEMBL358525	1.1e-07	J. Med. Chem.	2002	45	5233	6.95861	6.90636
	ZINC	CHEMBL360644	8e-08	Bioorg. Med. Chem. Lett.	2004	14	5489	7.09691	7.13801
	ZINC	CHEMBL361590	2e-05	Bioorg. Med. Chem. Lett.	2005	15	1591	4.69897	5.11248
	ZINC	CHEMBL362666	6.4e-06	Bioorg. Med. Chem. Lett.	2005	15	1591	5.19382	4.92629
	ZINC	CHEMBL362852	9.1e-06	Bioorg. Med. Chem. Lett.	2005	15	1591	5.04096	4.94183
	ZINC	CHEMBL363160	4.5e-08	J. Med. Chem.	2009	52	2629	7.34679	6.45646
	ZINC	CHEMBL365090	1.2e-06	Bioorg. Med. Chem. Lett.	2004	14	5489	5.92082	7.1949
	ZINC	CHEMBL365156	8e-07	J. Med. Chem.	2008	51	530	6.09691	4.98287
	ZINC	CHEMBL375206	7.39e-09	J. Med. Chem.	2007	50	749	8.13136	5.97846
	ZINC	CHEMBL385266	5e-08	J. Med. Chem.	2009	52	2629	7.30103	6.58508
	ZINC	CHEMBL385373	7e-06	J. Med. Chem.	2006	49	6549	5.1549	6.01913
	ZINC	CHEMBL385907	3.6e-06	J. Med. Chem.	2006	49	6549	5.4437	5.36299
	ZINC	CHEMBL387313	3.522e-06	Bioorg. Med. Chem. Lett.	2006	16	6063	5.45321	6.40697
	ZINC	CHEMBL388434	1.75e-05	J. Med. Chem.	2007	50	4669	4.75696	5.3153
	ZINC	CHEMBL392510	2.3e-07	Bioorg. Med. Chem.	2007	15	4722	6.63827	5.24115
	ZINC	CHEMBL392743	8.4e-08	Bioorg. Med. Chem. Lett.	2007	17	2179	7.07572	6.21984
	ZINC	CHEMBL393462	1.68e-06	Bioorg. Med. Chem. Lett.	2007	17	2179	5.77469	5.98277
	ZINC	CHEMBL393512	1.08e-05	Bioorg. Med. Chem. Lett.	2007	17	2241	4.96658	4.73736
	ZINC	CHEMBL395392	2.7e-06	Bioorg. Med. Chem. Lett.	2007	17	4557	5.56864	6.62501
	ZINC	CHEMBL396203	2.14e-08	Bioorg. Med. Chem. Lett.	2007	17	97	7.66959	7.391
	ZINC	CHEMBL396473	2.7e-07	Bioorg. Med. Chem.	2007	15	1651	6.56864	5.73536
	ZINC	CHEMBL397797	8.6e-06	Bioorg. Med. Chem.	2007	15	7021	5.0655	4.99092
	ZINC	CHEMBL398092	2.9e-06	Bioorg. Med. Chem. Lett.	2007	17	5101	5.5376	5.0788
	ZINC	CHEMBL398394	6e-07	Bioorg. Med. Chem. Lett.	2007	17	6729	6.22185	5.5335
	ZINC	CHEMBL398989	2.45e-06	Bioorg. Med. Chem. Lett.	2007	17	2179	5.61083	6.04821
	ZINC	CHEMBL399336	4e-08	J. Nat. Prod.	2009	72	1969	7.39794	5.85557
	ZINC	CHEMBL400568	2.7e-07	Bioorg. Med. Chem. Lett.	2007	17	4297	6.56864	7.04202
	ZINC	CHEMBL400569	5.4e-07	Bioorg. Med. Chem. Lett.	2007	17	4297	6.26761	6.491
	ZINC	CHEMBL400749	3.1e-07	Bioorg. Med. Chem. Lett.	2007	17	4297	6.50864	7.04202
	ZINC	CHEMBL401544	4.4e-07	Bioorg. Med. Chem. Lett.	2008	18	619	6.35655	6.33849
	ZINC	CHEMBL401875	2.34423e-06	Bioorg. Med. Chem. Lett.	2008	18	2580	5.63	5.30073
	ZINC	CHEMBL401945	1.5e-07	Bioorg. Med. Chem. Lett.	2008	18	619	6.82391	6.59088
	ZINC	CHEMBL402548	3.1e-08	J. Med. Chem.	2009	52	2629	7.50864	5.45435
	ZINC	CHEMBL403465	3e-07	Bioorg. Med. Chem. Lett.	2008	18	1502	6.52288	5.71367
	ZINC	CHEMBL403516	9e-06	J. Nat. Prod.	2012	75	865	5.04576	5.52928
	ZINC	CHEMBL404116	1.1e-06	J. Med. Chem.	2008	51	7234	5.95861	4.91741
	ZINC	CHEMBL405463	3.5e-07	Bioorg. Med. Chem. Lett.	2008	18	3266	6.45593	6.60077
	ZINC	CHEMBL406705	7.9e-07	Bioorg. Med. Chem. Lett.	1995	5	2741	6.10237	7.34009
	ZINC	CHEMBL406707	1.72e-08	Bioorg. Med. Chem. Lett.	2004	14	2555	7.76447	8.8097
	ZINC	CHEMBL407249	7e-10	J. Med. Chem.	2001	44	4577	9.1549	8.61054
	ZINC	CHEMBL409494	3.02e-07	Bioorg. Med. Chem. Lett.	2008	18	2580	6.51999	6.33267
	ZINC	CHEMBL409795	2e-06	J. Med. Chem.	2007	50	1999	5.69897	4.98287
	ZINC	CHEMBL412014	1.5e-06	J. Med. Chem.	2008	51	530	5.82391	5.06681
	ZINC	CHEMBL412832	2.1e-09	J. Med. Chem.	2001	44	4577	8.67778	8.83759
	ZINC	CHEMBL415091	4e-07	Bioorg. Med. Chem. Lett.	2008	18	1502	6.39794	5.77887
	ZINC	CHEMBL420559	2e-09	J. Med. Chem.	1995	38	2263	8.69897	8.25366
	ZINC	CHEMBL420560	7.4e-10	J. Med. Chem.	1995	38	2263	9.13077	8.71447
	ZINC	CHEMBL421087	5.83e-06	Bioorg. Med. Chem. Lett.	2003	13	3835	5.23433	5.28671
	ZINC	CHEMBL425181	7.2e-07	J. Med. Chem.	2004	47	5894	6.14267	6.50616
	ZINC	CHEMBL428278	4.6e-08	Bioorg. Med. Chem. Lett.	1994	4	2223	7.33724	8.01711
	ChEMBL	CHEMBL428647	6.9e-08	Eur. J. Med. Chem.	2014	82	466	7.16115	8.5246
	ZINC	CHEMBL429831	4e-06	Bioorg. Med. Chem. Lett.	2007	17	4703	5.39794	5.17878
	ZINC	CHEMBL431875	1.3e-09	Bioorg. Med. Chem. Lett.	1995	5	2741	8.88606	8.69773
	ZINC	CHEMBL431876	2.6e-09	Bioorg. Med. Chem. Lett.	1995	5	2741	8.58503	8.76491
	ZINC	CHEMBL433590	1.6e-07	J. Med. Chem.	2004	47	5894	6.79588	6.27695
	ZINC	CHEMBL433680	1e-09	J. Med. Chem.	2003	46	4342	9	5.65429
	ZINC	CHEMBL438369	3e-08	Bioorg. Med. Chem. Lett.	1994	4	1861	7.52288	7.52075
	ZINC	CHEMBL441018	2.7e-11	Bioorg. Med. Chem. Lett.	2003	13	757	10.5686	6.88944
	ZINC	CHEMBL44166	4e-06	Bioorg. Med. Chem. Lett.	2006	16	1905	5.39794	5.03353
	ZINC	CHEMBL442016	3.2e-07	J. Med. Chem.	2003	46	909	6.49485	5.34978
	ZINC	CHEMBL442358	4e-08	Bioorg. Med. Chem. Lett.	1994	4	1861	7.39794	7.69383
	ZINC	CHEMBL445422	4.69e-07	J. Med. Chem.	2008	51	7428	6.32883	6.8552
	ZINC	CHEMBL445955	5.4e-07	Bioorg. Med. Chem.	2008	16	7992	6.26761	5.85842
	ZINC	CHEMBL446079	2e-09	Bioorg. Med. Chem.	2012	20	4348	8.69897	6.53289
	ZINC	CHEMBL446112	4.5e-08	J. Med. Chem.	2000	43	1807	7.34679	5.28688
	ZINC	CHEMBL447964	3.39e-06	Bioorg. Med. Chem.	2008	16	7992	5.4698	5.43372
	ZINC	CHEMBL448144	6e-10	Bioorg. Med. Chem.	2011	19	4421	9.22185	8.72437
	ZINC	CHEMBL448779	7.6e-06	Bioorg. Med. Chem. Lett.	2004	14	3217	5.11919	6.26333
	ZINC	CHEMBL45004	2e-09	Bioorg. Med. Chem. Lett.	2001	11	1683	8.69897	8.75917
	ZINC	CHEMBL450755	1.9e-09	J. Nat. Prod.	2004	67	1023	8.72125	6.9434
	ChEMBL	CHEMBL452602	1.2e-07	Bioorg. Med. Chem. Lett.	2008	18	6236	6.92082	5.96012
	ChEMBL	CHEMBL454645	3.7e-07	Bioorg. Med. Chem. Lett.	2008	18	6236	6.4318	5.77272
	ChEMBL	CHEMBL455194	1.5e-06	Bioorg. Med. Chem. Lett.	2008	18	6236	5.82391	6.09933
	ZINC	CHEMBL456075	2.50826e-06	J. Nat. Prod.	2002	65	100	5.60063	6.07552
	ZINC	CHEMBL456626	2.5e-06	Bioorg. Med. Chem.	2009	17	2091	5.60206	5.31499
	ZINC	CHEMBL456627	5.3e-06	Bioorg. Med. Chem.	2009	17	2091	5.27572	5.25248
	ZINC	CHEMBL457312	4.765e-06	Bioorg. Med. Chem.	2008	16	3976	5.32194	5.79082
	ZINC	CHEMBL458692	1.29728e-05	J. Nat. Prod.	1993	56	907	4.88697	5.24985
	ZINC	CHEMBL459400	0.00019	J. Nat. Prod.	2003	66	983	3.72125	4.18815
	ZINC	CHEMBL460843	6.8e-06	Bioorg. Med. Chem.	2009	17	2091	5.16749	5.26006
	ZINC	CHEMBL461477	4.8e-06	Bioorg. Med. Chem.	2009	17	2091	5.31876	5.26716
	ZINC	CHEMBL463119	8.3e-06	Bioorg. Med. Chem. Lett.	2009	19	319	5.08092	5.07136
	ZINC	CHEMBL463339	7.1e-07	J. Nat. Prod.	2002	65	95	6.14874	6.04868
	ZINC	CHEMBL463488	2.19143e-06	J. Nat. Prod.	2004	67	731	5.65927	5.50749
	ZINC	CHEMBL463579	3.4e-06	J. Med. Chem.	2008	51	4986	5.46852	5.51068
	ZINC	CHEMBL463580	3.9e-06	J. Med. Chem.	2008	51	4986	5.40894	5.51688
	ZINC	CHEMBL463639	6.03e-06	Eur. J. Med. Chem.	2007	42	71	5.21968	5.58809
	ZINC	CHEMBL464379	3.27e-07	J. Nat. Prod.	2004	67	1268	6.48545	6.21379
	ZINC	CHEMBL465349	2.12612e-06	J. Nat. Prod.	2004	67	731	5.67241	5.50749
	ZINC	CHEMBL468454	6e-09	J. Med. Chem.	2009	52	5176	8.22185	6.20599
	ZINC	CHEMBL468488	1.5e-08	J. Nat. Prod.	2004	67	1023	7.82391	7.64818
	ZINC	CHEMBL470603	3.7e-06	Bioorg. Med. Chem. Lett.	2009	19	2346	5.4318	5.71307
	ZINC	CHEMBL470718	1.8e-06	J. Med. Chem.	2011	54	312	5.74473	5.85322
	ZINC	CHEMBL471041	2.4e-06	Bioorg. Med. Chem. Lett.	2009	19	2346	5.61979	5.63051
	ZINC	CHEMBL471042	1.2e-06	Bioorg. Med. Chem. Lett.	2009	19	2346	5.92082	5.34449
	ZINC	CHEMBL471169	1e-05	Bioorg. Med. Chem. Lett.	2008	18	4880	5	5.42342
	ZINC	CHEMBL472533	2.82e-06	Bioorg. Med. Chem.	2008	16	7992	5.54975	5.66248
	ZINC	CHEMBL473475	1.067e-06	Bioorg. Med. Chem. Lett.	2009	19	1168	5.97184	6.57843
	ZINC	CHEMBL473479	7e-08	Bioorg. Med. Chem. Lett.	2009	19	1168	7.1549	6.65562
	ZINC	CHEMBL474029	2.63e-06	Bioorg. Med. Chem. Lett.	2009	19	1018	5.58004	5.34257
	ZINC	CHEMBL474054	2.11e-06	Bioorg. Med. Chem. Lett.	2009	19	1018	5.67572	5.63309
	ZINC	CHEMBL474890	8.2e-08	Bioorg. Med. Chem. Lett.	2009	19	1168	7.08619	6.64631
	ZINC	CHEMBL475215	5.43e-06	Bioorg. Med. Chem. Lett.	2009	19	1018	5.2652	5.59497
	ZINC	CHEMBL475616	3.47e-06	Bioorg. Med. Chem. Lett.	2009	19	1018	5.45967	5.63932
	ZINC	CHEMBL475692	1.18e-07	Bioorg. Med. Chem. Lett.	2009	19	1168	6.92812	6.62216
	ZINC	CHEMBL47665	7.6e-05	Bioorg. Med. Chem. Lett.	2000	10	1687	4.11919	3.99075
	ZINC	CHEMBL477064	7.3e-07	J. Med. Chem.	2009	52	2289	6.13668	5.94438
	ZINC	CHEMBL477073	2.1e-06	J. Med. Chem.	2008	51	3507	5.67778	5.66975
	ZINC	CHEMBL477963	5.8e-06	Bioorg. Med. Chem.	2009	17	2077	5.23657	5.57832
	ZINC	CHEMBL478319	3.8e-06	Bioorg. Med. Chem.	2009	17	2077	5.42022	5.06741
	ZINC	CHEMBL481820	3.2e-06	Bioorg. Med. Chem. Lett.	2009	19	735	5.49485	5.55033
	ZINC	CHEMBL483254	4.8e-08	J. Med. Chem.	2011	54	4694	7.31876	7.91934
	ZINC	CHEMBL487328	1.2e-06	J. Med. Chem.	2008	51	3507	5.92082	5.73007
	ZINC	CHEMBL488771	7e-09	J. Nat. Prod.	2004	67	1268	8.1549	6.30601
	ZINC	CHEMBL493809	2.645e-07	Bioorg. Med. Chem.	2008	16	5413	6.57757	6.30407
	ZINC	CHEMBL498106	8.5e-07	J. Med. Chem.	2009	52	4538	6.07058	5.79168
	ZINC	CHEMBL498271	2e-09	Eur. J. Med. Chem.	2010	45	3617	8.69897	6.83345
	ZINC	CHEMBL499648	1.58e-06	Eur. J. Med. Chem.	2007	42	71	5.80134	5.72248
	ZINC	CHEMBL499940	3.01e-07	Bioorg. Med. Chem.	2009	17	1264	6.52143	6.04534
	ZINC	CHEMBL499943	3.2e-08	J. Nat. Prod.	2011	74	882	7.49485	6.81271
	ZINC	CHEMBL503664	3.1e-05	J. Nat. Prod.	2008	71	1616	4.50864	4.77371
	ZINC	CHEMBL505068	2.32e-07	J. Nat. Prod.	2004	67	1268	6.63451	6.18533
	ZINC	CHEMBL505872	2.7e-07	Bioorg. Med. Chem. Lett.	2008	18	3248	6.56864	5.79445
	ZINC	CHEMBL505961	6.7e-07	Bioorg. Med. Chem. Lett.	2009	19	1168	6.17393	5.55973
	ZINC	CHEMBL50637	7.2e-07	J. Med. Chem.	2000	43	1807	6.14267	5.14436
	ZINC	CHEMBL507170	2e-06	J. Med. Chem.	2009	52	3300	5.69897	5.71559
	ZINC	CHEMBL508307	6.4e-07	J. Med. Chem.	2009	52	3300	6.19382	6.22407
	ZINC	CHEMBL510578	2.1e-06	J. Med. Chem.	2008	51	4986	5.67778	5.44748
	ZINC	CHEMBL511618	1.2e-07	J. Med. Chem.	2009	52	1518	6.92082	6.25462
	ZINC	CHEMBL513045	3e-06	Bioorg. Med. Chem. Lett.	2009	19	2346	5.52288	5.72934
	ZINC	CHEMBL513097	2e-06	J. Nat. Prod.	2003	66	655	5.69897	4.95227
	ZINC	CHEMBL514162	1.14e-06	Bioorg. Med. Chem. Lett.	2009	19	1694	5.9431	6.21167
	ZINC	CHEMBL514234	3.7e-06	Bioorg. Med. Chem.	2009	17	2077	5.4318	5.14522
	ZINC	CHEMBL514968	2.7e-06	Bioorg. Med. Chem. Lett.	2009	19	1018	5.56864	5.914
	ZINC	CHEMBL515978	3.7e-06	Bioorg. Med. Chem.	2009	17	2091	5.4318	5.33973
	ZINC	CHEMBL516110	5.7e-07	J. Med. Chem.	2009	52	2629	6.24413	6.3182
	ZINC	CHEMBL51628	8.05e-06	Bioorg. Med. Chem. Lett.	2013	23	4248	5.0942	4.25073
	ZINC	CHEMBL519983	1.5e-06	Bioorg. Med. Chem. Lett.	2008	18	3248	5.82391	5.58775
	ZINC	CHEMBL520037	3.9e-06	Bioorg. Med. Chem. Lett.	2008	18	6214	5.40894	5.45257
	ChEMBL	CHEMBL523493	1.65325e-06	J. Med. Chem.	2008	51	2853	5.78166	6.29405
	ZINC	CHEMBL530335	1.9e-06	J. Med. Chem.	2008	51	3507	5.72125	5.6468
	ZINC	CHEMBL535	4.71e-06	Bioorg. Med. Chem. Lett.	2013	23	3304	5.32698	5.22726
	ZINC	CHEMBL536535	8.7e-07	Bioorg. Med. Chem. Lett.	2008	18	1520	6.06048	5.26932
	ZINC	CHEMBL538623	2e-08	J. Nat. Prod.	2009	72	1011	7.69897	6.25021
	ZINC	CHEMBL538707	1e-06	J. Med. Chem.	2009	52	5916	6	6.35775
	ZINC	CHEMBL539188	3.4e-08	Bioorg. Med. Chem.	2009	17	4548	7.46852	7.77879
	ZINC	CHEMBL539842	3.5e-06	Bioorg. Med. Chem. Lett.	2004	14	3925	5.45593	6.37806
	ZINC	CHEMBL540927	3.3e-08	Bioorg. Med. Chem.	2009	17	4548	7.48149	7.39505
	ZINC	CHEMBL541416	2.249e-06	J. Nat. Prod.	2004	67	1268	5.64801	6.13793
	ZINC	CHEMBL545274	2.26e-06	Bioorg. Med. Chem. Lett.	2004	14	3217	5.64589	6.21242
	ZINC	CHEMBL54611	1.73267e-07	J. Med. Chem.	1989	32	1866	6.76128	5.42493
	ZINC	CHEMBL551109	6.6e-07	Bioorg. Med. Chem.	2009	17	5614	6.18046	5.88077
	ZINC	CHEMBL551139	6.6e-06	Bioorg. Med. Chem. Lett.	2009	19	2840	5.18046	5.37348
	ZINC	CHEMBL552534	1e-08	Bioorg. Med. Chem.	2009	17	4548	8	8.07736
	ZINC	CHEMBL554122	5.8e-06	J. Nat. Prod.	2009	72	1314	5.23657	5.12076
	ZINC	CHEMBL555490	1e-07	Bioorg. Med. Chem.	2009	17	4548	7	7.63968
	ZINC	CHEMBL555509	1.1e-08	Bioorg. Med. Chem.	2009	17	4548	7.95861	7.93205
	ZINC	CHEMBL556688	1.1e-06	Bioorg. Med. Chem.	2009	17	5614	5.95861	6.13771
	ZINC	CHEMBL556767	7.45e-06	Bioorg. Med. Chem. Lett.	2008	18	1520	5.12784	5.47431
	ZINC	CHEMBL557581	9e-08	Bioorg. Med. Chem. Lett.	2004	14	3925	7.04576	6.26785
	ZINC	CHEMBL558112	3e-07	Bioorg. Med. Chem.	2009	17	5614	6.52288	6.04531
	ZINC	CHEMBL558586	2e-07	Bioorg. Med. Chem. Lett.	2004	14	3925	6.69897	6.47495
	ZINC	CHEMBL559202	1.9e-06	J. Med. Chem.	2009	52	5916	5.72125	5.48307
	ZINC	CHEMBL561602	8.83e-06	J. Med. Chem.	2009	52	5937	5.05404	5.17037
	ZINC	CHEMBL561604	1.2e-06	Bioorg. Med. Chem. Lett.	2009	19	2840	5.92082	5.11407
	ZINC	CHEMBL562940	4.3e-08	Bioorg. Med. Chem.	2009	17	4548	7.36653	7.47811
	ZINC	CHEMBL563406	9e-07	Bioorg. Med. Chem.	2009	17	5614	6.04576	6.12045
	ZINC	CHEMBL564077	4.3e-06	Bioorg. Med. Chem.	2009	17	5614	5.36653	5.36892
	ZINC	CHEMBL564876	6e-07	Bioorg. Med. Chem. Lett.	2009	19	2840	6.22185	5.22312
	ZINC	CHEMBL569641	0.000185	J. Med. Chem.	2009	52	7142	3.73283	3.74313
	ZINC	CHEMBL582850	7.67e-05	Eur. J. Med. Chem.	2010	45	11	4.1152	4.458
	ZINC	CHEMBL58984	1.78509e-07	J. Med. Chem.	1989	32	1866	6.74834	6.37459
	ZINC	CHEMBL592872	8e-06	Bioorg. Med. Chem.	2010	18	1038	5.09691	5.59207
	ZINC	CHEMBL594032	3e-05	Bioorg. Med. Chem.	2009	17	7562	4.52288	5.31415
	ZINC	CHEMBL600656	2.4e-06	Bioorg. Med. Chem.	2010	18	1344	5.61979	5.29859
	ZINC	CHEMBL601587	9.67e-06	Eur. J. Med. Chem.	2012	47	424	5.01457	5.97165
	ZINC	CHEMBL604278	1.22e-05	Bioorg. Med. Chem.	2009	17	7562	4.91364	4.91582
	ZINC	CHEMBL607580	1e-06	Bioorg. Med. Chem.	2010	18	1038	6	5.39644
	ZINC	CHEMBL62253	7.6e-07	J. Med. Chem.	2003	46	2027	6.11919	5.84476
	ZINC	CHEMBL64742	1.79e-06	J. Med. Chem.	2003	46	2027	5.74715	5.94882
	ZINC	CHEMBL67655	9.6e-06	Bioorg. Med. Chem. Lett.	2001	11	2209	5.01773	5.09759
	ZINC	CHEMBL72076	1.74e-07	Bioorg. Med. Chem. Lett.	2003	13	2261	6.75945	5.51993
	ZINC	CHEMBL72607	3.49e-06	Bioorg. Med. Chem. Lett.	2003	13	2261	5.45717	5.39692
	ZINC	CHEMBL73090	4.4e-06	Bioorg. Med. Chem.	2007	15	7021	5.35655	5.36918
	ZINC	CHEMBL73718	1.47e-06	Bioorg. Med. Chem. Lett.	2003	13	2261	5.83268	5.89659
	ZINC	CHEMBL73764	1.23e-06	Bioorg. Med. Chem. Lett.	2003	13	2261	5.91009	6.00872
	ZINC	CHEMBL73767	3.85e-06	Bioorg. Med. Chem. Lett.	2003	13	2261	5.41454	5.75193
	ZINC	CHEMBL75368	2e-07	Bioorg. Med. Chem. Lett.	2003	13	2261	6.69897	5.83733
	ZINC	CHEMBL75984	2.87e-06	Bioorg. Med. Chem. Lett.	2003	13	2261	5.54212	5.52276
	ZINC	CHEMBL76332	8.78e-06	Bioorg. Med. Chem. Lett.	2003	13	2261	5.05651	5.17879
	ZINC	CHEMBL86411	2.1e-05	J. Med. Chem.	2002	45	2599	4.67778	4.87628
	ZINC	CHEMBL88803	1.1e-05	J. Med. Chem.	2002	45	2599	4.95861	4.89441
	ZINC	CHEMBL89418	8e-06	J. Med. Chem.	2002	45	2599	5.09691	4.79577
	ZINC	CHEMBL89615	3.3e-05	J. Med. Chem.	2002	45	2599	4.48149	4.39061
	ChEMBL	CHEMBL92953	4.5e-09	Bioorg. Med. Chem. Lett.	1995	5	2741	8.34679	8.51127
	ChEMBL	CHEMBL93073	1.1e-09	Bioorg. Med. Chem. Lett.	1995	5	2741	8.95861	8.5246
	ChEMBL	CHEMBL93477	1e-09	Bioorg. Med. Chem. Lett.	1995	5	2741	9	8.82815
	ZINC	CHEMBL9416	3.4e-07	Eur. J. Med. Chem.	2008	43	1206	6.46852	5.75122
	ZINC	CHEMBL94657	4.69e-09					8.32883	7.59576
	ZINC	CHEMBL9514	1.73e-07	J. Nat. Prod.	2011	74	2089	6.76195	5.45683
	ZINC	CHEMBL95273	1.5e-06	J. Med. Chem.	2002	45	2877	5.82391	5.58548
	ZINC	CHEMBL97560	6e-06	Bioorg. Med. Chem. Lett.	2004	14	283	5.22185	5.28644
	ZINC	CHEMBL97636	9e-06	Bioorg. Med. Chem. Lett.	2004	14	283	5.04576	5.25258
	ZINC	CHEMBL99216	4e-06	J. Med. Chem.	2002	45	2877	5.39794	5.77112
	ZINC	CHEMBL99398	9e-07	Bioorg. Med. Chem. Lett.	2004	14	283	6.04576	5.37679
	ZINC	CHEMBL9941	2.51e-08	J. Med. Chem.	2009	52	241	7.60033	6.83151
	Literature	26	8.6e-05	Bioorg. Med. Chem. Lett.	2014	24	4865	4.0655	4.0424
	Literature	31	7.8e-05	Bioorg. Med. Chem. Lett.	2014	24	4865	4.10791	5.1272
	Literature	48	1.02e-05	Eur. J. Med. Chem.	2014	80	71	4.9914	4.95433
	Literature	55	8.4e-06	Eur. J. Med. Chem.	2014	80	71	5.07572	4.95433
	Literature	56	2.91e-06	Eur. J. Med. Chem.	2014	80	71	5.53611	4.95433
	Literature	57	5.54e-06	Eur. J. Med. Chem.	2014	80	71	5.25649	4.95433
	Literature	69	2.89e-05	Journal of Agricultural and food chemistry	2014	62	3581	4.5391	4.7725
	Literature	74	4.7e-05	Tetrahedron letters	2014	55	1421	4.3279	4.7472
	Literature	79	4.16e-06	Journal of Medical Chemistry	2013	56	3689	5.38091	5.40168
	Literature	81	1.82e-06	Journal of Medical Chemistry	2013	56	3689	5.73993	5.38486
	Literature	84	0.0002439	BMC Complementary and Alternative Medicine	2015	15	309	3.61279	4.48959
	Literature	90	1.62e-08	Assay and drug development technologies	2015	13	402	7.79048	6.40305
	Literature	113	4e-05	Bioorganic & Medicinal Chemistry Letters	2015	25	2735	4.39794	4.52321
	Literature	114	4e-05	Bioorganic & Medicinal Chemistry Letters	2015	25	2735	4.39794	4.71192
	Literature	132	8.4e-09	Bioorganic & Medicinal Chemistry	2015	23	3337	8.07572	7.11779
	Literature	136	4.8e-08	Bioorganic & Medicinal Chemistry	2015	23	3337	7.31876	6.63782
	Literature	145	1.8e-08	Bioorganic & Medicinal Chemistry	2015	23	3337	7.74473	7.43272
	Literature	152	1.99e-05	Bioorganic & Medicinal Chemistry letters	2015	25	2589	4.70115	4.43391
	Literature	153	3.68e-05	Bioorganic & Medicinal Chemistry letters	2015	25	2589	4.43415	4.42601
	Literature	184	8e-07	Eur. J. Med. Chem.	2015	101	769	6.09691	5.57795
	Literature	213	0.0001	Molecules	2015	20	14791	4	4.31519
	Literature	226	3.1e-06	Cancer chemotherapy and pharmocology	2015	76	287	5.50864	6.03312
	Literature	256	6e-06	Organic & Biomolecular Chemistry	2015	13	5674	5.22185	7.03359
	Literature	257	3e-06	Organic & Biomolecular Chemistry	2015	13	5674	5.52288	5.27539
	Literature	265	1e-05	Organic & Biomolecular Chemistry	2015	13	5674	5	6.20678
	Literature	272	4e-06	Organic & Biomolecular Chemistry	2015	13	5674	5.39794	6.24621
	Literature	277	9.04e-06	Eur. J. Med. Chem.	2015	96	382	5.04383	5.80085
	Literature	278	6.45e-06	Eur. J. Med. Chem.	2015	96	382	5.19044	5.63892
	Literature	279	2.7e-06	Eur. J. Med. Chem.	2015	96	382	5.56864	5.86849
	Literature	283	8.1e-07	Eur. J. Med. Chem.	2015	96	382	6.09151	5.71475
	Literature	290	5e-09	Eur. J. Med. Chem.	2015	95	127	8.30103	6.74164
	Literature	305	3.02e-06	Bioorganic & Medicinal Chemistry	2015	25	1692	5.51999	5.7728
	Literature	307	5.01e-06	Bioorganic & Medicinal Chemistry	2015	25	1692	5.30016	5.65042
	Literature	308	1.8e-06	Bioorganic & Medicinal Chemistry	2015	25	1692	5.74473	5.78018
	Literature	310	2.49e-06	Bioorganic & Medicinal Chemistry	2015	25	1692	5.6038	5.7815
	Literature	311	1.63e-06	Bioorganic & Medicinal Chemistry	2015	25	1692	5.78781	5.84319
	Literature	341	9.2e-06	Molecules	2015	20	2850	5.03621	4.98008
	Literature	345	2.13e-06	Molecules	2015	20	17544	5.67162	5.38464
	Literature	347	4.85e-06	Molecules	2015	20	17544	5.31426	5.29445
	Literature	351	6.12676e-06	Molecules	2015	20	13264	5.21277	4.81697
	Literature	370	1.2e-06	Bioorganic & Medicinal Chemistry letters	2014	24	5390	5.92082	5.19337
	Literature	387	5.34667e-05	International Journal of Molecular Sciences	2014	15	22483	4.27192	4.18625
	Literature	391	0.000109236	International Journal of Molecular Sciences	2014	15	22483	3.96164	4.12574
	Literature	429	2.212e-05	Medicinal chemistry research	2014	23	5013	4.65521	4.41744
	Literature	447	1.61e-06	Bioorganic & Medicinal Chemistry	2014	22	6146	5.79317	5.54983
	Literature	448	4.44e-06	Bioorganic & Medicinal Chemistry	2014	22	6146	5.35262	5.5063
	Literature	449	2.55e-06	Bioorganic & Medicinal Chemistry	2014	22	6146	5.59346	5.57344
	Literature	453	4.09e-06	Bioorganic & Medicinal Chemistry	2014	22	6146	5.38828	5.55504
	Literature	471	4.4e-06	European Journal of Medicinal Chemistry	2014	85	648	5.35655	5.08991
	Literature	472	5.23e-06	European Journal of Medicinal Chemistry	2014	85	648	5.2815	5.01031
	Literature	473	4.44e-06	European Journal of Medicinal Chemistry	2014	85	648	5.35262	5.06141
	Literature	499	5e-05	Molecules	2014	19	16959	4.30103	4.65247
	Literature	510	4.53e-05	European Journal of Medicinal Chemistry	2014	84	545	4.3439	4.64912
	Literature	512	3.17e-05	European Journal of Medicinal Chemistry	2014	84	545	4.49894	4.787
	Literature	517	3.55e-05	European Journal of Medicinal Chemistry	2014	84	545	4.44977	4.71639
	Literature	518	3.83e-05	European Journal of Medicinal Chemistry	2014	84	545	4.4168	4.80173
	Literature	522	4.52e-06	Molecules	2014	19	13188	5.34486	5.27665
	Literature	525	1.136e-05	Molecules	2014	19	13188	4.94462	5.20293
	Literature	540	2.76e-06	Helvetica Chimica Acta	2014	77	900	5.55909	4.94272
	Literature	541	3.14e-06	Helvetica Chimica Acta	2014	77	900	5.50307	5.13426
	Literature	543	5.21e-06	Helvetica Chimica Acta	2014	77	900	5.28316	5.13426
	Literature	546	7.82e-06	Marine Drugs	2014	12	2840	5.10679	4.73751
	Literature	560	2.071e-05	Fitoterapia	2014	94	148	4.68382	5.04051
	Literature	567	5e-05	Fitoterapia	2014	94	148	4.30103	4.85033
	Literature	568	5e-05	Fitoterapia	2014	94	148	4.30103	4.69917
	Literature	573	4.51e-06	Medicinal chemistry research	2014	23	1950	5.34582	5.17235
	Literature	574	4.24e-06	Medicinal chemistry research	2014	23	1950	5.37263	5.31613
	Literature	580	3.7e-05	Bioorganic & Medicinal Chemistry letters	2014	24	1047	4.4318	4.5218
	Literature	582	3.5e-05	Bioorganic & Medicinal Chemistry letters	2014	24	1047	4.45593	4.53558
	Literature	584	1.8e-05	Bioorganic & Medicinal Chemistry letters	2014	24	1047	4.74473	4.66024
	Literature	594	4.1e-05	Journal of Chromatography B-analytical technologies in the Biomedical and Life Sciences	2013	940	135	4.38722	4.98589
	Literature	596	1.8e-05	Journal of Chromatography B-analytical technologies in the Biomedical and Life Sciences	2013	940	135	4.74473	4.62143
	Literature	600	4.406e-05	Marine Drugs	2013	11	4961	4.35596	5.27578
	Literature	607	7.6e-06	Bioorganic & Medicinal Chemistry letters	2013	23	4248	5.11919	4.88981
	Literature	647	5.82e-06	Bioorganic & Medicinal Chemistry letters	2013	23	3304	5.23508	5.32875

## Sheet: Table S3
	Table S3. External test set 2, SMILES string, the corresponding experimental and predicted activities against HCT116 for approach A.
	Source			BIBLIOGRAPHY				pIC50
	Name	ID	IC50(M)	Authors, Journal	Year	Volume	1st Page	Experimental	Prediction	Applicability domain
	ChEMBL	CHEMBL3827612	2.765e-08	J. Med. Chem.	2016	59	5488	7.5583	6.07027	NO
	ChEMBL	CHEMBL3827894	2.142e-07	J. Med. Chem.	2016	59	5488	6.66918	5.46993	NO
	ChEMBL	CHEMBL3827517	1.99e-09	J. Med. Chem.	2016	59	5488	8.70115	5.86635	NO
	ChEMBL	CHEMBL3827794	1.538e-08	J. Med. Chem.	2016	59	5488	7.81304	5.48593	NO
	ChEMBL	CHEMBL3827814	7.4e-10	J. Med. Chem.	2016	59	5488	9.13077	6.07027	NO
	ChEMBL	CHEMBL3826997	1.026e-08	J. Med. Chem.	2016	59	5488	7.98885	6.13887	NO
	ChEMBL	CHEMBL3828180	9.25e-09	J. Med. Chem.	2016	59	5488	8.03386	5.54166	NO
	ChEMBL	CHEMBL3827650	5.77e-09	J. Med. Chem.	2016	59	5488	8.23882	5.89498	NO
	ChEMBL	CHEMBL3828289	5.435e-08	J. Med. Chem.	2016	59	5488	7.2648	5.51586	NO
	ChEMBL	CHEMBL483254	3.36e-09	J. Med. Chem.	2016	59	5488	8.47366	7.91934	YES
	ChEMBL	CHEMBL3828628	9.22e-09	J. Med. Chem.	2016	59	5488	8.03527	5.93406	NO
	ChEMBL	CHEMBL3827004	4.666e-08	J. Med. Chem.	2016	59	5488	7.33106	5.46993	NO
	ChEMBL	CHEMBL3827660	4.024e-08	J. Med. Chem.	2016	59	5488	7.39534	6.29595	NO
	ChEMBL	CHEMBL3828636	1.399e-08	J. Med. Chem.	2016	59	5488	7.85418	5.87602	NO
	ChEMBL	CHEMBL3827056	8.932e-08	J. Med. Chem.	2016	59	5488	7.04905	5.73929	NO
	ChEMBL	CHEMBL3827489	5.763e-08	J. Med. Chem.	2016	59	5488	7.23935	5.9273	NO
	ChEMBL	CHEMBL3827865	7.85e-09	J. Med. Chem.	2016	59	5488	8.10513	5.92229	NO
	ChEMBL	CHEMBL3827296	4.73e-09	J. Med. Chem.	2016	59	5488	8.32514	5.67868	NO
	ChEMBL	CHEMBL3827317	1.795e-08	J. Med. Chem.	2016	59	5488	7.74594	5.86129	NO
	ChEMBL	CHEMBL3828482	3.17e-07	J. Med. Chem.	2016	59	5488	6.49894	5.46993	NO
	ChEMBL	CHEMBL3827281	1.613e-08	J. Med. Chem.	2016	59	5488	7.79237	5.86129	NO
	ChEMBL	CHEMBL3828747	6.655e-08	J. Med. Chem.	2016	59	5488	7.17685	5.29061	NO
	ChEMBL	CHEMBL3828486	1.063e-08	J. Med. Chem.	2016	59	5488	7.97347	5.87031	NO
	ChEMBL	CHEMBL3622533	7.34e-09	J. Med. Chem.	2016	59	5488	8.1343	5.87657	NO
	ChEMBL	CHEMBL3827780	7.05e-09	J. Med. Chem.	2016	59	5488	8.15181	5.9273	NO
	ChEMBL	CHEMBL3828518	1.484e-08	J. Med. Chem.	2016	59	5488	7.82857	5.58306	NO
	ChEMBL	CHEMBL3828492	1.302e-08	J. Med. Chem.	2016	59	5488	7.88539	5.51106	NO
	ChEMBL	CHEMBL3828408	3.81e-07	J. Med. Chem.	2016	59	5488	6.41908	5.70623	NO
	ChEMBL	CHEMBL98	1.45e-06	J. Med. Chem.	2016	59	5488	5.83863	5.91037	YES
	ChEMBL	CHEMBL3828070	1.6e-07	J. Med. Chem.	2016	59	5488	6.79588	5.9827	NO
	ChEMBL	CHEMBL3827398	7.646e-08	J. Med. Chem.	2016	59	5488	7.11657	5.68508	NO
	ChEMBL	CHEMBL3827738	2.411e-07	J. Med. Chem.	2016	59	5488	6.6178	5.58306	NO
	ChEMBL	CHEMBL3805742	4e-05	Bioorg. Med. Chem. Lett.	2016	26	2713	4.39794	5.95942	NO
	ChEMBL	CHEMBL3805247	5.82e-06	Bioorg. Med. Chem. Lett.	2016	26	2713	5.23508	5.98349	NO
	ChEMBL	CHEMBL3805676	7.09e-06	Bioorg. Med. Chem. Lett.	2016	26	2713	5.14935	6.02427	NO
	ChEMBL	CHEMBL3805332	1.81e-06	Bioorg. Med. Chem. Lett.	2016	26	2713	5.74232	5.50408	NO
	ChEMBL	CHEMBL3805688	7.06e-06	Bioorg. Med. Chem. Lett.	2016	26	2713	5.1512	5.60456	NO
	ChEMBL	CHEMBL3805669	2.67e-05	Bioorg. Med. Chem. Lett.	2016	26	2713	4.57349	5.95649	NO
	ChEMBL	CHEMBL3805939	7.83e-06	Bioorg. Med. Chem. Lett.	2016	26	2713	5.10624	6.26035	NO
	ChEMBL	CHEMBL3805716	1.71e-05	Bioorg. Med. Chem. Lett.	2016	26	2713	4.767	5.61787	NO
	ChEMBL	CHEMBL3805845	9.13e-06	Bioorg. Med. Chem. Lett.	2016	26	2713	5.03953	6.04233	NO
	ChEMBL	CHEMBL3805619	4e-05	Bioorg. Med. Chem. Lett.	2016	26	2713	4.39794	6.02272	NO
	ChEMBL	CHEMBL191334	5.21e-06	Bioorg. Med. Chem. Lett.	2016	26	2713	5.28316	5.47755	YES
	ChEMBL	CHEMBL3805777	4e-05	Bioorg. Med. Chem. Lett.	2016	26	2713	4.39794	5.97705	NO
	ChEMBL	CHEMBL3805945	3.67e-06	Bioorg. Med. Chem. Lett.	2016	26	2713	5.43533	6.04361	NO
	ChEMBL	CHEMBL3805275	2.43e-05	Bioorg. Med. Chem. Lett.	2016	26	2713	4.61439	6.01281	NO
	ChEMBL	CHEMBL3806142	4e-05	Bioorg. Med. Chem. Lett.	2016	26	2713	4.39794	5.95942	NO
	ChEMBL	CHEMBL3805843	9.48e-06	Bioorg. Med. Chem. Lett.	2016	26	2713	5.02319	6.02496	NO
	ChEMBL	CHEMBL3806094	2.43e-06	Bioorg. Med. Chem. Lett.	2016	26	2713	5.61439	5.62943	NO
	ChEMBL	CHEMBL3806152	4.13e-06	Bioorg. Med. Chem. Lett.	2016	26	2713	5.38405	6.00683	NO
	ChEMBL	CHEMBL1824796	1.05e-05	Bioorg. Med. Chem. Lett.	2016	26	2713	4.97881	6.06961	NO
	ChEMBL	CHEMBL3804899	4e-05	Bioorg. Med. Chem. Lett.	2016	26	2713	4.39794	5.95942	NO
	ChEMBL	CHEMBL3804927	8.58e-06	Bioorg. Med. Chem. Lett.	2016	26	2713	5.06651	6.02427	NO
	ChEMBL	CHEMBL3805881	1.09e-05	Bioorg. Med. Chem. Lett.	2016	26	2713	4.96257	5.97705	NO
	ChEMBL	CHEMBL3804955	1.83e-05	Bioorg. Med. Chem. Lett.	2016	26	2713	4.73755	6.05272	NO
	ChEMBL	CHEMBL3805951	5.03e-06	Bioorg. Med. Chem. Lett.	2016	26	2713	5.29843	6.05757	NO
	ChEMBL	CHEMBL3804894	1.41e-05	Bioorg. Med. Chem. Lett.	2016	26	2713	4.85078	6.04956	NO
	ChEMBL	CHEMBL3806083	4e-05	Bioorg. Med. Chem. Lett.	2016	26	2713	4.39794	6.02789	NO
	ChEMBL	CHEMBL3805085	4e-05	Bioorg. Med. Chem. Lett.	2016	26	2713	4.39794	5.97705	NO
	ChEMBL	CHEMBL3805645	4e-05	Bioorg. Med. Chem. Lett.	2016	26	2713	4.39794	5.87262	YES
	ChEMBL	CHEMBL3805591	5.38e-06	Bioorg. Med. Chem. Lett.	2016	26	2713	5.26922	5.61335	NO
	ChEMBL	CHEMBL3806241	4.86e-06	Bioorg. Med. Chem. Lett.	2016	26	2713	5.31336	6.02272	NO
	ChEMBL	CHEMBL3804969	9.31e-06	Bioorg. Med. Chem. Lett.	2016	26	2713	5.03105	6.03878	NO
	ChEMBL	CHEMBL3806260	3e-06	Bioorg. Med. Chem. Lett.	2016	26	2713	5.52288	5.48872	NO
	ChEMBL	CHEMBL3805128	9.46e-06	Bioorg. Med. Chem. Lett.	2016	26	2713	5.02411	5.97705	NO
	ChEMBL	CHEMBL3824258	1.73e-06	Bioorg. Med. Chem. Lett.	2016	26	3679	5.76195	5.42529	YES
	ChEMBL	CHEMBL3824298	3.7e-07	Bioorg. Med. Chem. Lett.	2016	26	3679	6.4318	5.87379	NO
	ChEMBL	CHEMBL3823169	0.0001	Bioorg. Med. Chem. Lett.	2016	26	3679	4	5.5301	YES
	ChEMBL	CHEMBL3822675	0.0001	Bioorg. Med. Chem. Lett.	2016	26	3679	4	5.33101	YES
	ChEMBL	CHEMBL3823254	7.5e-06	Bioorg. Med. Chem. Lett.	2016	26	3679	5.12494	5.83068	NO
	ChEMBL	CHEMBL3823989	0.0001	Bioorg. Med. Chem. Lett.	2016	26	3679	4	5.45029	YES
	ChEMBL	CHEMBL3822642	1.076e-05	Bioorg. Med. Chem. Lett.	2016	26	3679	4.96819	5.86857	NO
	ChEMBL	CHEMBL3823504	1.16e-06	Bioorg. Med. Chem. Lett.	2016	26	3679	5.93554	5.44688	YES
	ChEMBL	CHEMBL3824090	0.0001	Bioorg. Med. Chem. Lett.	2016	26	3679	4	5.40748	YES
	ChEMBL	CHEMBL3823905	0.0001	Bioorg. Med. Chem. Lett.	2016	26	3679	4	5.4441	YES
	ChEMBL	CHEMBL3823490	6.8e-07	Bioorg. Med. Chem. Lett.	2016	26	3679	6.16749	5.48344	YES
	ChEMBL	CHEMBL3823429	0.0001	Bioorg. Med. Chem. Lett.	2016	26	3679	4	5.40748	YES
	ChEMBL	CHEMBL3823371	9.23e-06	Bioorg. Med. Chem. Lett.	2016	26	3679	5.0348	5.86229	NO
	ChEMBL	CHEMBL3822671	1.043e-05	Bioorg. Med. Chem. Lett.	2016	26	3679	4.98172	5.87658	NO
	ChEMBL	CHEMBL3822509	3.961e-05	Bioorg. Med. Chem. Lett.	2016	26	3679	4.4022	5.41482	YES
	ChEMBL	CHEMBL3822517	3.23e-06	Bioorg. Med. Chem. Lett.	2016	26	3679	5.4908	5.86857	NO
	ChEMBL	CHEMBL3823710	3.45e-06	Bioorg. Med. Chem. Lett.	2016	26	3679	5.46218	5.42332	YES
	ChEMBL	CHEMBL3823205	5.32e-06	Bioorg. Med. Chem. Lett.	2016	26	3679	5.27409	5.86229	NO
	ChEMBL	CHEMBL3822892	1.24e-06	Bioorg. Med. Chem. Lett.	2016	26	3679	5.90658	5.91731	NO
	ChEMBL	CHEMBL3824143	0.0001	Bioorg. Med. Chem. Lett.	2016	26	3679	4	5.41944	YES
	ChEMBL	CHEMBL3823444	0.0001	Bioorg. Med. Chem. Lett.	2016	26	3679	4	5.32699	YES
	ChEMBL	CHEMBL3822487	5.301e-05	Bioorg. Med. Chem. Lett.	2016	26	3679	4.27564	5.86079	NO
	ChEMBL	CHEMBL185	6.871e-05	Bioorg. Med. Chem. Lett.	2016	26	3679	4.16298	4.40823	NO
	ChEMBL	CHEMBL3823605	1.67e-05	Bioorg. Med. Chem. Lett.	2016	26	3679	4.77728	5.8725	NO
	ChEMBL	CHEMBL3823930	0.0001	Bioorg. Med. Chem. Lett.	2016	26	3679	4	5.68018	YES
	ChEMBL	CHEMBL3813920	9.976e-05	Bioorg. Med. Chem.	2016	24	3418	4.00104	5.55887	YES
	ChEMBL	CHEMBL3814196	0.0001	Bioorg. Med. Chem.	2016	24	3418	4	5.55605	YES
	ChEMBL	CHEMBL3813899	0.0001	Bioorg. Med. Chem.	2016	24	3418	4	4.95213	NO
	ChEMBL	CHEMBL3814578	0.0001	Bioorg. Med. Chem.	2016	24	3418	4	5.22636	YES
	ChEMBL	CHEMBL3814089	0.0001	Bioorg. Med. Chem.	2016	24	3418	4	4.89999	YES
	ChEMBL	CHEMBL3814681	0.0001	Bioorg. Med. Chem.	2016	24	3418	4	5.15096	YES
	ChEMBL	CHEMBL3815139	9.945e-05	Bioorg. Med. Chem.	2016	24	3418	4.0024	4.83389	YES
	ChEMBL	CHEMBL3813870	0.0001	Bioorg. Med. Chem.	2016	24	3418	4	4.88612	NO
	ChEMBL	CHEMBL3814556	2.224e-05	Bioorg. Med. Chem.	2016	24	3418	4.65287	4.57276	YES
	ChEMBL	CHEMBL3814954	0.0001	Bioorg. Med. Chem.	2016	24	3418	4	5.13686	YES
	ChEMBL	CHEMBL3814717	0.0001	Bioorg. Med. Chem.	2016	24	3418	4	5.05638	NO
	ChEMBL	CHEMBL3814225	0.0001	Bioorg. Med. Chem.	2016	24	3418	4	5.17814	YES
	ChEMBL	CHEMBL3813790	0.0001	Bioorg. Med. Chem.	2016	24	3418	4	4.63671	YES
	ChEMBL	CHEMBL3813760	1.589e-05	Bioorg. Med. Chem.	2016	24	3418	4.79888	5.2677	NO
	ChEMBL	CHEMBL278315	1.5e-07	Bioorg. Med. Chem.	2016	24	3418	6.82391	6.84664	YES
	ChEMBL	CHEMBL3814128	4.849e-05	Bioorg. Med. Chem.	2016	24	3418	4.31435	5.3745	NO
	ChEMBL	CHEMBL3813829	0.0001	Bioorg. Med. Chem.	2016	24	3418	4	5.57625	YES
	ChEMBL	CHEMBL3813845	0.0001	Bioorg. Med. Chem.	2016	24	3418	4	5.03515	YES
	ChEMBL	CHEMBL3814266	4.56e-06	Bioorg. Med. Chem.	2016	24	3418	5.34104	4.60193	YES
	ChEMBL	CHEMBL3814742	0.0001	Bioorg. Med. Chem.	2016	24	3418	4	4.5823	YES
	ChEMBL	CHEMBL3813733	6.979e-05	Bioorg. Med. Chem.	2016	24	3418	4.15621	5.7121	YES
	ChEMBL	CHEMBL3814689	0.0001	Bioorg. Med. Chem.	2016	24	3418	4	4.92303	NO
	ChEMBL	CHEMBL3814003	0.0001	Bioorg. Med. Chem.	2016	24	3418	4	4.93528	NO
	ChEMBL	CHEMBL3815105	0.0001	Bioorg. Med. Chem.	2016	24	3418	4	5.24575	YES
	ChEMBL	CHEMBL3775479	2.8e-06	Eur. J. Med. Chem.	2016	110	291	5.55284	6.16371	NO
	ChEMBL	CHEMBL14762	1.442e-05	Eur. J. Med. Chem.	2016	110	291	4.84103	4.9291	YES
	ChEMBL	CHEMBL3775681	9.4e-07	Eur. J. Med. Chem.	2016	110	291	6.02687	6.16095	NO
	ChEMBL	CHEMBL3775792	8.5e-08	Eur. J. Med. Chem.	2016	110	291	7.07058	6.10632	NO
	ChEMBL	CHEMBL3775470	2.27e-07	Eur. J. Med. Chem.	2016	110	291	6.64397	6.0495	YES
	ChEMBL	CHEMBL3774949	8.8e-08	Eur. J. Med. Chem.	2016	110	291	7.05552	6.24323	YES
	ChEMBL	CHEMBL3775467	3.5e-07	Eur. J. Med. Chem.	2016	110	291	6.45593	6.26583	YES
	ChEMBL	CHEMBL3775223	4.27e-07	Eur. J. Med. Chem.	2016	110	291	6.36957	6.02448	YES
	ChEMBL	CHEMBL3774503	7.2e-07	Eur. J. Med. Chem.	2016	110	291	6.14267	6.08585	YES
	ChEMBL	CHEMBL3774434	1.237e-06	Eur. J. Med. Chem.	2016	110	291	5.90763	6.10475	YES
	ChEMBL	CHEMBL3774636	1.74e-05	Eur. J. Med. Chem.	2016	110	291	4.75945	6.15036	YES
	ChEMBL	CHEMBL3775677	8.7e-08	Eur. J. Med. Chem.	2016	110	291	7.06048	6.05684	NO
	ChEMBL	CHEMBL518800	3.5e-07	Eur. J. Med. Chem.	2016	110	291	6.45593	5.71019	YES
	ChEMBL	CHEMBL3775509	2.7e-07	Eur. J. Med. Chem.	2016	110	291	6.56864	6.23377	NO
	ChEMBL	CHEMBL3775861	7.325e-06	Eur. J. Med. Chem.	2016	110	291	5.13519	6.06419	YES
	ChEMBL	CHEMBL3775657	3.9e-07	Eur. J. Med. Chem.	2016	110	291	6.40894	6.20911	NO
	ChEMBL	CHEMBL3774932	1.1e-07	Eur. J. Med. Chem.	2016	110	291	6.95861	5.97913	YES
	ChEMBL	CHEMBL3775606	1.14e-06	Eur. J. Med. Chem.	2016	110	291	5.9431	6.16134	NO
	ChEMBL	CHEMBL3775608	7.81e-07	Eur. J. Med. Chem.	2016	110	291	6.10735	6.05221	YES
	ChEMBL	CHEMBL3774979	1.42e-07	Eur. J. Med. Chem.	2016	110	291	6.84771	6.02975	YES
	ChEMBL	CHEMBL3775502	2.7e-08	Eur. J. Med. Chem.	2016	110	291	7.56864	6.13337	YES
	ChEMBL	CHEMBL3774632	8.7e-08	Eur. J. Med. Chem.	2016	110	291	7.06048	6.1056	NO
	ChEMBL	CHEMBL3774751	1.6e-06	Eur. J. Med. Chem.	2016	112	114	5.79588	5.91116	NO
	ChEMBL	CHEMBL3774905	2e-06	Eur. J. Med. Chem.	2016	112	114	5.69897	5.94347	NO
	ChEMBL	CHEMBL3775427	2.5e-07	Eur. J. Med. Chem.	2016	112	114	6.60206	5.73433	NO
	ChEMBL	CHEMBL3545704	1.6e-06	Eur. J. Med. Chem.	2016	112	114	5.79588	5.30245	NO
	ChEMBL	CHEMBL3775181	8e-07	Eur. J. Med. Chem.	2016	112	114	6.09691	5.89284	NO
	ChEMBL	CHEMBL53463	1e-07	Eur. J. Med. Chem.	2016	112	114	7	6.5454	YES
	ChEMBL	CHEMBL3775113	1.6e-06	Eur. J. Med. Chem.	2016	112	114	5.79588	5.79002	NO
	ChEMBL	CHEMBL3775021	3e-07	Eur. J. Med. Chem.	2016	112	114	6.52288	5.73433	NO
	ChEMBL	CHEMBL3775369	2.3e-06	Eur. J. Med. Chem.	2016	112	114	5.63827	5.83463	NO
	ChEMBL	CHEMBL3774678	1.15e-05	Eur. J. Med. Chem.	2016	112	114	4.9393	5.86233	NO
	ChEMBL	CHEMBL3775688	1.3e-06	Eur. J. Med. Chem.	2016	112	114	5.88606	5.91116	NO
	ChEMBL	CHEMBL3775697	9e-07	Eur. J. Med. Chem.	2016	112	114	6.04576	6.0352	NO
	ChEMBL	CHEMBL3775832	1.5e-06	Eur. J. Med. Chem.	2016	112	114	5.82391	5.94347	NO
	ChEMBL	CHEMBL3774687	1.2e-06	Eur. J. Med. Chem.	2016	112	114	5.92082	5.79002	NO
	ChEMBL	CHEMBL3775690	1.2e-06	Eur. J. Med. Chem.	2016	112	114	5.92082	5.89284	NO

## Sheet: Table S4
	Table S4. Training set, code, type and the actinomycete genus of the samples comprising the data set, the corresponding experimental and predicted activity classes against HCT116 for approach B.
	Source				HCT116 class
	Code	Type	Actinomycete genus	IC50 (mg/mL)	Experimental	Prediction
	PTM-4	crude extract	Micromonospora	--	>= 156	>= 156
	PTM-5	crude extract	Streptomyces	--	>= 156	>= 156
	PTM-7	crude extract	Streptomyces	--	>= 156	>= 156
	PTM-12	crude extract	Actinomadura	--	>= 156	>= 156
	PTM-15	crude extract	Streptomyces	6	< 156	< 156
	PTM-19	crude extract	Streptomyces	8.68	< 156	< 156
	PTM-26	crude extract	Salinispora	--	>= 156	>= 156
	PTM-29	crude extract	Streptomyces	--	>= 156	< 156
	PTM-34	crude extract	Streptomyces	9.7	< 156	< 156
	PTM-36	crude extract	Streptomyces	59.05	< 156	< 156
	PTM-46	crude extract	Streptomyces	1.32	< 156	< 156
	PTM-60	crude extract	Salinispora	--	>= 156	>= 156
	PTM-63	crude extract	Streptomyces	13.99	< 156	< 156
	PTM-78	crude extract	Salinispora	--	>= 156	>= 156
	PTM-85	crude extract	Streptomyces	32.5	< 156	< 156
	PTM-93	crude extract	Salinispora	--	>= 156	>= 156
	PTM-96	crude extract	Salinispora	--	>= 156	>= 156
	PTM-106	crude extract	Streptomyces	9.98	< 156	< 156
	PTM-126	crude extract	Streptomyces	18.02	< 156	< 156
	PTM-128	crude extract	Micromonospora	40.22	< 156	>= 156
	PTM-227	crude extract	Salinispora	--	>= 156	>= 156
	PTM-277	crude extract	Streptomyces	--	>= 156	>= 156
	PTM-279	crude extract	Streptomyces	--	>= 156	>= 156
	PTM-280	crude extract	Micromonospora	--	>= 156	>= 156
	PTM-282	crude extract	Micromonospora	--	>= 156	< 156
	PTM-287	crude extract	Streptomyces	--	>= 156	< 156
	PTM-289	crude extract	Streptomyces	--	>= 156	>= 156
	PTM-291	crude extract	Salinispora	--	>= 156	>= 156
	PTM-292	crude extract	Actinomadura	--	>= 156	>= 156
	PTM-304	crude extract	Streptomyces	0.65	< 156	>= 156
	PTM-325	crude extract	Salinispora	--	>= 156	>= 156
	PTM-346	crude extract	Streptomyces	--	>= 156	< 156
	PTM-360	crude extract	Salinispora	--	>= 156	>= 156
	PTM-392	crude extract	Streptomyces	8.5	< 156	>= 156
	PTM-420	crude extract	Streptomyces	--	>= 156	>= 156
	PTM-29-F3	fraction	Streptomyces	32.5	< 156	< 156
	PTM-29-F4	fraction	Streptomyces	17.6	< 156	>= 156
	PTM-29-F5	fraction	Streptomyces	3.5	< 156	< 156
	PTM-29-F7	fraction	Streptomyces	--	>= 156	>= 156
	PTM-81-F2+F3	fraction	Streptomyces	4.33	< 156	< 156
	PTM-81-F4	fraction	Streptomyces	10.11	< 156	< 156
	PTM-81-F7	fraction	Streptomyces	--	>= 156	< 156
	PTM-93-F2	fraction	Salinispora	--	>= 156	>= 156
	PTM-93-F4	fraction	Salinispora	--	>= 156	< 156
	PTM-93-F5	fraction	Salinispora	--	>= 156	>= 156
	PTM-93-F6	fraction	Salinispora	9.8	< 156	>= 156
	PTM-93-F7	fraction	Salinispora	--	>= 156	>= 156
	PTM-93-F8	fraction	Salinispora	--	>= 156	>= 156
	PTM-99-F3	fraction	Salinispora	--	>= 156	>= 156
	PTM-99-F4	fraction	Salinispora	--	>= 156	>= 156
	PTM-99-F5	fraction	Salinispora	--	>= 156	< 156
	PTM-99-F6	fraction	Salinispora	--	>= 156	< 156
	PTM-99-F7	fraction	Salinispora	--	>= 156	>= 156
	PTM-99-F8	fraction	Salinispora	--	>= 156	< 156
	PTM-105-F2	fraction	Micromonospora	--	>= 156	>= 156
	PTM-105-F5	fraction	Micromonospora	93.89	< 156	>= 156
	PTM-105-F6	fraction	Micromonospora	--	>= 156	>= 156
	PTM-105-F9	fraction	Micromonospora	--	>= 156	< 156
	PTM-128-F2	fraction	Micromonospora	--	>= 156	>= 156
	PTM-128-F3	fraction	Micromonospora	--	>= 156	>= 156
	PTM-128-F5	fraction	Micromonospora	--	>= 156	< 156
	PTM-128-F6	fraction	Micromonospora	--	>= 156	>= 156
	PTM-128-F7	fraction	Micromonospora	--	>= 156	>= 156
	PTM-128-F8	fraction	Micromonospora	1.5	< 156	>= 156
	PTM-128-F9	fraction	Micromonospora	0.19	< 156	< 156
	PTM-346-F3	fraction	Streptomyces	--	>= 156	>= 156
	PTM-346-F4	fraction	Streptomyces	--	>= 156	>= 156
	PTM-346-F5	fraction	Streptomyces	57.81	< 156	< 156
	PTM-346-F6	fraction	Streptomyces	13.55	< 156	< 156
	PTM-346-F8+F9	fraction	Streptomyces	--	>= 156	< 156
	PTM-420-F2+F3	fraction	Streptomyces	14.39	< 156	< 156
	PTM-420-F5	fraction	Streptomyces	2.95	< 156	< 156
	PTM-420-F7	fraction	Streptomyces	--	>= 156	< 156
	PTM-420-F8+F9	fraction	Streptomyces	--	>= 156	>= 156

## Sheet: Table S5
	Table S5. Test set, code, type and the actinomycete genus of the samples comprising the data set, the corresponding experimental and predicted activity classes against HCT116 for approach B.
	Source				HCT116 class
	Code	Type	Actinomycete genus	IC50 (mg/mL)	Experimental	Prediction	Probability of being moderate-active-to-active
	PTM-1	crude extract	Streptomyces	--	>= 156	>= 156	0.096
	PTM-44	crude extract	Salinispora	--	>= 156	< 156	0.56
	PTM-81	crude extract	Streptomyces	19.55	< 156	< 156	0.544
	PTM-99	crude extract	Salinispora	4.94	< 156	>= 156	0.062
	PTM-105	crude extract	Micromonospor	7.9	< 156	< 156	0.562
	PTM-114	crude extract	Salinispora	--	>= 156	>= 156	0.202
	PTM-115	crude extract	Salinispora	--	>= 156	>= 156	0.244
	PTM-276	crude extract	Actinomadura	--	>= 156	>= 156	0.39
	PTM-278	crude extract	Streptomyces	--	>= 156	>= 156	0.498
	PTM-281	crude extract	Streptomyces	--	>= 156	>= 156	0.156
	PTM-284	crude extract	Micromonospor	--	>= 156	< 156	0.672
	PTM-285	crude extract	Brevibacterium	--	>= 156	>= 156	0.404
	PTM-290	crude extract	Salinispora	--	>= 156	>= 156	0.236
	PTM-366	crude extract	Streptomyces	24.98	< 156	< 156	0.598
	PTM-397	crude extract	Salinispora	--	>= 156	>= 156	0.14
	PTM-29-F2	fraction	Streptomyces	3.5	< 156	>= 156	0.216
	PTM-29-F6	fraction	Streptomyces	101.2	< 156	>= 156	0.338
	PTM-29-F8	fraction	Streptomyces	--	>= 156	>= 156	0.396
	PTM-81-F5+F6	fraction	Streptomyces	6.81	< 156	< 156	0.794
	PTM-81-F8+F9	fraction	Streptomyces	--	>= 156	< 156	0.806
	PTM-93-F3	fraction	Salinispora	--	>= 156	>= 156	0.324
	PTM-99-F2	fraction	Salinispora	--	>= 156	>= 156	0.174
	PTM-105-F3	fraction	Micromonospor	--	>= 156	>= 156	0.084
	PTM-105-F4	fraction	Micromonospor	--	>= 156	>= 156	0.292
	PTM-105-F7	fraction	Micromonospor	--	>= 156	>= 156	0.306
	PTM-105-F8	fraction	Micromonospor	--	>= 156	>= 156	0.422
	PTM-128-F4	fraction	Micromonospor	--	>= 156	>= 156	0.268
	PTM-346-F2	fraction	Streptomyces	--	>= 156	< 156	0.524
	PTM-346-F7	fraction	Streptomyces	--	>= 156	< 156	0.518
	PTM-420-F4	fraction	Streptomyces	13.36	< 156	< 156	0.562
	PTM-420-F6	fraction	Streptomyces	14.77	< 156	< 156	0.694
	PTM-128-F8+F9-F5	pure compound	Micromonospor	--	>= 156	< 156	0.73
	PTM-128-F8+F9-F7	pure compound	Micromonospor	--	>= 156	< 156	0.642
	PTM-128-F8+F9-F15	pure compound	Micromonospor	--	>= 156	< 156	0.706
	PTM-128-F8+F9-F31	pure compound	Micromonospor	--	>= 156	< 156	0.6
	PTM-128-F8+F9-F37	pure compound	Micromonospor	--	>= 156	< 156	0.566

## Sheet: Table S6
	Table S6. External test set 2, code, type and the actinomycete genus of the samples comprising the data set, the corresponding experimental and predicted activity classes against HCT116 for approach B.
	Table S6. External test set 2, code, type and the actinomycete genus of the samples comprising the data set, the corresponding experimental and predicted activity classes against HCT116 for approach B.
	Source				HCT116 class
	Code	Type	Actinomycete genus	IC50 (mg/mL)	Experimental	Prediction	Probability of being moderate-active-to-active
	PTM-99-F2-F27	pure compound	Salinispora	--	>= 156	>= 156	0.26
	PTM-99-F2-F31	pure compound	Salinispora	--	>= 156	>= 156	0.42
	PTM-420-F4-F15	pure compound	Streptomyces	--	>= 156	< 156	0.64
	PTM-420-F5-F42	pure compound	Streptomyces	--	>= 156	< 156	0.53
	PTM-420-F5-F43	pure compound	Streptomyces	--	>= 156	< 156	0.55
